# Supplementary material for: SNP variation landscape of BMP15 gene from 75 global sheep breeds and their genetic effect on lambing traits
Source: Front Vet Sci. 2025 Jul 14;12:1612263. doi: 10.3389/fvets.2025.1612263 (PMC12302512; doi:10.3389/fvets.2025.1612263)
Supplement: Supplementary file 1 [file Table_1.xlsx]

## Sheet: Table S1
Table S1 Summary information of domestic and wild sheep in this study.
Sample ID	Origin region	SRR	Breeds	group	group id	species	Depth (x)
CNOA-ALT01	East Asia	unpublished	Altay	Altay	ALT	Ovis aries	8.2231
CNOA-ALT02	East Asia	unpublished	Altay	Altay	ALT	Ovis aries	8.1932
CNOA-ALT03	East Asia	unpublished	Altay	Altay	ALT	Ovis aries	8.5441
CNOA-ALT04	East Asia	unpublished	Altay	Altay	ALT	Ovis aries	9.0569
CNOA-ALT05	East Asia	unpublished	Altay	Altay	ALT	Ovis aries	8.7039
CNOA-ALT06	East Asia	unpublished	Altay	Altay	ALT	Ovis aries	8.3589
CNOA-ALT07	East Asia	unpublished	Altay	Altay	ALT	Ovis aries	23.0531
CNOA-ALT08	East Asia	unpublished	Altay	Altay	ALT	Ovis aries	9.239
CNOA-ALT09	East Asia	unpublished	Altay	Altay	ALT	Ovis aries	7.8644
CNOA-ALT10	East Asia	unpublished	Altay	Altay	ALT	Ovis aries	7.0173
CNOA-ALT104	East Asia	SRR11657487	Altay	Altay	ALT	Ovis aries	22.0776
CNOA-ALT105	East Asia	SRR11657488	Altay	Altay	ALT	Ovis aries	20.4218
CNOA-ALT106	East Asia	SRR11657489	Altay	Altay	ALT	Ovis aries	20.8191
CNOA-ALT107	East Asia	SRR11657490	Altay	Altay	ALT	Ovis aries	20.9246
CNOA-ALT108	East Asia	SRR11657491	Altay	Altay	ALT	Ovis aries	20.3602
CNOA-ALT109	East Asia	SRR11657492	Altay	Altay	ALT	Ovis aries	21.0706
CNOA-ALT110	East Asia	SRR11657493	Altay	Altay	ALT	Ovis aries	21.5955
CNOA-ALT111	East Asia	SRR11657494	Altay	Altay	ALT	Ovis aries	24.8389
CNOA-ALT112	East Asia	SRR11657495	Altay	Altay	ALT	Ovis aries	22.531
CNOA-ALT113	East Asia	SRR11657496	Altay	Altay	ALT	Ovis aries	21.4781
CNOA-ALT12	East Asia	unpublished	Altay	Altay	ALT	Ovis aries	19.1874
CNOA-ALT14	East Asia	unpublished	Altay	Altay	ALT	Ovis aries	9.0814
CNOA-ALT15	East Asia	unpublished	Altay	Altay	ALT	Ovis aries	8.5108
CNOA-ALT16	East Asia	unpublished	Altay	Altay	ALT	Ovis aries	9.381
CNOA-ALT17	East Asia	unpublished	Altay	Altay	ALT	Ovis aries	8.7548
CNOA-ALT18	East Asia	unpublished	Altay	Altay	ALT	Ovis aries	9.3872
CNOA-ALT19	East Asia	unpublished	Altay	Altay	ALT	Ovis aries	7.662
CNOA-ALT20	East Asia	unpublished	Altay	Altay	ALT	Ovis aries	9.2222
CNOA-ALT21	East Asia	unpublished	Altay	Altay	ALT	Ovis aries	8.5609
CNOA-ALT22	East Asia	unpublished	Altay	Altay	ALT	Ovis aries	7.4607
CNOA-ALT23	East Asia	unpublished	Altay	Altay	ALT	Ovis aries	8.6798
CNOA-ALT24	East Asia	unpublished	Altay	Altay	ALT	Ovis aries	9.5384
CNOA-ALT25	East Asia	unpublished	Altay	Altay	ALT	Ovis aries	9.2626
CNOA-ALT26	East Asia	unpublished	Altay	Altay	ALT	Ovis aries	22.4523
CNOA-ALT27	East Asia	unpublished	Altay	Altay	ALT	Ovis aries	7.3935
CNOA-ALT28	East Asia	unpublished	Altay	Altay	ALT	Ovis aries	29.668
CNOA-ALT29	East Asia	unpublished	Altay	Altay	ALT	Ovis aries	29.2045
CNOA-ALT30	East Asia	SRR6960919	Altay	Altay sheep	ALT	Ovis aries	8.18464
CNOA-ALT31	East Asia	SRR8560867	Altay	Altay sheep	ALT	Ovis aries	6.41822
CNOA-ALT32	East Asia	SRR8560903	Altay	Altay sheep	ALT	Ovis aries	6.77239
CNOA-ALT33	East Asia	SRR8560920	Altay	Altay sheep	ALT	Ovis aries	5.72
CNOA-BSB01	East Asia	unpublished	Bashibai	Bashibai	BSB	Ovis aries	8.5703
CNOA-BSB02	East Asia	unpublished	Bashibai	Bashibai	BSB	Ovis aries	7.4396
CNOA-BSB03	East Asia	unpublished	Bashibai	Bashibai	BSB	Ovis aries	9.6783
CNOA-BSB04	East Asia	unpublished	Bashibai	Bashibai	BSB	Ovis aries	8.2413
CNOA-BSB05	East Asia	unpublished	Bashibai	Bashibai	BSB	Ovis aries	8.9754
CNOA-BSB06	East Asia	unpublished	Bashibai	Bashibai	BSB	Ovis aries	8.0582
CNOA-BSB07	East Asia	unpublished	Bashibai	Bashibai	BSB	Ovis aries	8.723
CNOA-BSB08	East Asia	unpublished	Bashibai	Bashibai	BSB	Ovis aries	7.483
CNOA-BSB09	East Asia	unpublished	Bashibai	Bashibai	BSB	Ovis aries	10.9208
CNOA-BSB10	East Asia	unpublished	Bashibai	Bashibai	BSB	Ovis aries	9.0615
CNOA-BSB100	East Asia	SRR11657498	Bashibai	Bashibai	BSB	Ovis aries	21.4545
CNOA-BSB101	East Asia	SRR11657530	Bashibai	Bashibai	BSB	Ovis aries	20.8802
CNOA-BSB102	East Asia	SRR11657531	Bashibai	Bashibai	BSB	Ovis aries	22.7726
CNOA-BSB103	East Asia	SRR11657532	Bashibai	Bashibai	BSB	Ovis aries	21.623
CNOA-BSB104	East Asia	SRR11657533	Bashibai	Bashibai	BSB	Ovis aries	23.237
CNOA-BSB105	East Asia	SRR11657534	Bashibai	Bashibai	BSB	Ovis aries	21.4501
CNOA-BSB106	East Asia	SRR11657607	Bashibai	Bashibai	BSB	Ovis aries	21.2447
CNOA-BSB107	East Asia	SRR11657608	Bashibai	Bashibai	BSB	Ovis aries	23.2755
CNOA-BSB108	East Asia	SRR11657609	Bashibai	Bashibai	BSB	Ovis aries	22.3594
CNOA-BSB109	East Asia	SRR11657610	Bashibai	Bashibai	BSB	Ovis aries	22.2595
CNOA-BSB11	East Asia	unpublished	Bashibai	Bashibai	BSB	Ovis aries	8.1723
CNOA-BSB13	East Asia	unpublished	Bashibai	Bashibai	BSB	Ovis aries	8.0001
CNOA-BSB14	East Asia	unpublished	Bashibai	Bashibai	BSB	Ovis aries	9.0766
CNOA-BSB15	East Asia	unpublished	Bashibai	Bashibai	BSB	Ovis aries	8.4232
CNOA-BSB16	East Asia	unpublished	Bashibai	Bashibai	BSB	Ovis aries	8.7426
CNOA-BSB17	East Asia	unpublished	Bashibai	Bashibai	BSB	Ovis aries	8.599
CNOA-BSB18	East Asia	unpublished	Bashibai	Bashibai	BSB	Ovis aries	8.1786
CNOA-BSB19	East Asia	unpublished	Bashibai	Bashibai	BSB	Ovis aries	8.3411
CNOA-BSB20	East Asia	unpublished	Bashibai	Bashibai	BSB	Ovis aries	9.2891
CNOA-BSB30	East Asia	SRR8560905	Bashibai	Bashibai	BSB	Ovis aries	6.20713
CNOA-BSB31	East Asia	SRR8560907	Bashibai	Bashibai	BSB	Ovis aries	5.66003
CNOA-BSB32	East Asia	SRR8560966	Bashibai	Bashibai	BSB	Ovis aries	8.69892
CNOA-BSB33	East Asia	SRR8560983	Bashibai	Bashibai	BSB	Ovis aries	6.89607
CNOA-BYK01	East Asia	unpublished	Bayinbuluke	Bayinbuluke	BYK	Ovis aries	9.022
CNOA-BYK02	East Asia	unpublished	Bayinbuluke	Bayinbuluke	BYK	Ovis aries	8.0826
CNOA-BYK03	East Asia	unpublished	Bayinbuluke	Bayinbuluke	BYK	Ovis aries	8.4822
CNOA-BYK04	East Asia	unpublished	Bayinbuluke	Bayinbuluke	BYK	Ovis aries	8.3267
CNOA-BYK05	East Asia	unpublished	Bayinbuluke	Bayinbuluke	BYK	Ovis aries	8.412
CNOA-BYK06	East Asia	unpublished	Bayinbuluke	Bayinbuluke	BYK	Ovis aries	10.8382
CNOA-BYK07	East Asia	unpublished	Bayinbuluke	Bayinbuluke	BYK	Ovis aries	9.3195
CNOA-BYK08	East Asia	unpublished	Bayinbuluke	Bayinbuluke	BYK	Ovis aries	9.5387
CNOA-BYK09	East Asia	unpublished	Bayinbuluke	Bayinbuluke	BYK	Ovis aries	9.5312
CNOA-BYK10	East Asia	unpublished	Bayinbuluke	Bayinbuluke	BYK	Ovis aries	7.8473
CNOA-BYK100	East Asia	CRR053782	Bayinbuluke	Bayinbuluke	BYK	Ovis aries	5.3048
CNOA-BYK103	East Asia	CRR053473	Bayinbuluke	Bayinbuluke	BYK	Ovis aries	6.7947
CNOA-BYK11	East Asia	unpublished	Bayinbuluke	Bayinbuluke	BYK	Ovis aries	8.0977
CNOA-BYK12	East Asia	unpublished	Bayinbuluke	Bayinbuluke	BYK	Ovis aries	8.7996
CNOA-BYK13	East Asia	unpublished	Bayinbuluke	Bayinbuluke	BYK	Ovis aries	8.3685
CNOA-BYK14	East Asia	unpublished	Bayinbuluke	Bayinbuluke	BYK	Ovis aries	8.7742
CNOA-BYK15	East Asia	unpublished	Bayinbuluke	Bayinbuluke	BYK	Ovis aries	9.2568
CNOA-BYK16	East Asia	unpublished	Bayinbuluke	Bayinbuluke	BYK	Ovis aries	8.7367
CNOA-BYK17	East Asia	unpublished	Bayinbuluke	Bayinbuluke	BYK	Ovis aries	9.1167
CNOA-BYK18	East Asia	unpublished	Bayinbuluke	Bayinbuluke	BYK	Ovis aries	8.8336
CNOA-BYK19	East Asia	unpublished	Bayinbuluke	Bayinbuluke	BYK	Ovis aries	9.0779
CNOA-BYK20	East Asia	unpublished	Bayinbuluke	Bayinbuluke	BYK	Ovis aries	8.4654
CNOA-BYK23	East Asia	SRR2976541-543	Bayinbuluke	Bayinbuluke	BYK	Ovis aries	5.0445
CNOA-BYK24	East Asia	SRR2976544	Bayinbuluke	Bayinbuluke	BYK	Ovis aries	5.7996
CNOA-BYK25	East Asia	SRR2976545	Bayinbuluke	Bayinbuluke	BYK	Ovis aries	6.1656
CNOA-BYK26	East Asia	SRR2976708	Bayinbuluke	Bayinbuluke	BYK	Ovis aries	6.067
CNOA-BYK27	East Asia	SRR2976711-712	Bayinbuluke	Bayinbuluke	BYK	Ovis aries	5.1674
CNOA-BYK28	East Asia	SRR2976713,721	Bayinbuluke	Bayinbuluke	BYK	Ovis aries	9.499
CNOA-BYK30	East Asia	SRR2980596-597	Bayinbuluke	Bayinbuluke	BYK	Ovis aries	5.5661
CNOA-BYK46	East Asia	SRR8560978	Bayinbuluke	Bayinbuluke	BYK	Ovis aries	5.98229
CNOA-BYK47	East Asia	SRR8561005	Bayinbuluke	Bayinbuluke	BYK	Ovis aries	6.61805
CNOA-CLB01	East Asia	unpublished	Cele Black	Cele Black	CLB	Ovis aries	7.5145
CNOA-CLB02	East Asia	unpublished	Cele Black	Cele Black	CLB	Ovis aries	9.2713
CNOA-CLB03	East Asia	unpublished	Cele Black	Cele Black	CLB	Ovis aries	8.2644
CNOA-CLB04	East Asia	unpublished	Cele Black	Cele Black	CLB	Ovis aries	7.8316
CNOA-CLB05	East Asia	unpublished	Cele Black	Cele Black	CLB	Ovis aries	7.9414
CNOA-CLB06	East Asia	unpublished	Cele Black	Cele Black	CLB	Ovis aries	7.6188
CNOA-CLB07	East Asia	unpublished	Cele Black	Cele Black	CLB	Ovis aries	7.4717
CNOA-CLB08	East Asia	unpublished	Cele Black	Cele Black	CLB	Ovis aries	8.7731
CNOA-CLB09	East Asia	unpublished	Cele Black	Cele Black	CLB	Ovis aries	8.5063
CNOA-CLB10	East Asia	unpublished	Cele Black	Cele Black	CLB	Ovis aries	7.8404
CNOA-CLB100	East Asia	SRR11657565	Cele Black	Cele Black	CLB	Ovis aries	23.1623
CNOA-CLB101	East Asia	SRR11657566	Cele Black	Cele Black	CLB	Ovis aries	22.629
CNOA-CLB102	East Asia	SRR11657567	Cele Black	Cele Black	CLB	Ovis aries	22.9188
CNOA-CLB103	East Asia	SRR11657568	Cele Black	Cele Black	CLB	Ovis aries	24.7409
CNOA-CLB104	East Asia	SRR11657569	Cele Black	Cele Black	CLB	Ovis aries	22.3981
CNOA-CLB105	East Asia	SRR11657571	Cele Black	Cele Black	CLB	Ovis aries	21.8758
CNOA-CLB106	East Asia	SRR11657643	Cele Black	Cele Black	CLB	Ovis aries	26.618
CNOA-CLB107	East Asia	SRR11657644	Cele Black	Cele Black	CLB	Ovis aries	26.9584
CNOA-CLB108	East Asia	SRR11657645	Cele Black	Cele Black	CLB	Ovis aries	21.7274
CNOA-CLB109	East Asia	SRR11657646	Cele Black	Cele Black	CLB	Ovis aries	21.6563
CNOA-CLB11	East Asia	unpublished	Cele Black	Cele Black	CLB	Ovis aries	9.5832
CNOA-CLB12	East Asia	unpublished	Cele Black	Cele Black	CLB	Ovis aries	8.7004
CNOA-CLB13	East Asia	unpublished	Cele Black	Cele Black	CLB	Ovis aries	9.4286
CNOA-CLB14	East Asia	unpublished	Cele Black	Cele Black	CLB	Ovis aries	8.9292
CNOA-CLB15	East Asia	unpublished	Cele Black	Cele Black	CLB	Ovis aries	11.0685
CNOA-CLB16	East Asia	unpublished	Cele Black	Cele Black	CLB	Ovis aries	9.0346
CNOA-CLB17	East Asia	unpublished	Cele Black	Cele Black	CLB	Ovis aries	8.6127
CNOA-CLB18	East Asia	unpublished	Cele Black	Cele Black	CLB	Ovis aries	8.8944
CNOA-CLB19	East Asia	unpublished	Cele Black	Cele Black	CLB	Ovis aries	8.2148
CNOA-CLB20	East Asia	unpublished	Cele Black	Cele Black	CLB	Ovis aries	7.8928
CNOA-CLB21	East Asia	SRR2980600,606,611	Cele Black	Cele Black	CLB	Ovis aries	5.261
CNOA-CLB22	East Asia	SRR2980624	Cele Black	Cele Black	CLB	Ovis aries	5.9602
CNOA-CLB23	East Asia	SRR2982559	Cele Black	Cele Black	CLB	Ovis aries	5.8952
CNOA-CLB24	East Asia	SRR2982564	Cele Black	Cele Black	CLB	Ovis aries	5.9424
CNOA-CLB25	East Asia	SRR2982588	Cele Black	Cele Black	CLB	Ovis aries	5.4862
CNOA-CLB26	East Asia	SRR2984616	Cele Black	Cele Black	CLB	Ovis aries	5.87
CNOA-CLB27	East Asia	SRR2984617-619	Cele Black	Cele Black	CLB	Ovis aries	5.9139
CNOA-CLB28	East Asia	SRR2984620-622	Cele Black	Cele Black	CLB	Ovis aries	5.6332
CNOA-CLB29	East Asia	SRR2992573	Cele Black	Cele Black	CLB	Ovis aries	5.3878
CNOA-CLB30	East Asia	SRR2992575	Cele Black	Cele Black	CLB	Ovis aries	6.4361
CNOA-CKA01	East Asia	SRR10673489	Chaka	Chaka	CKA	Ovis aries	10.9853
CNOA-CKA02	East Asia	SRR10673488	Chaka	Chaka	CKA	Ovis aries	9.6736
CNOA-CKA03	East Asia	SRR10673487	Chaka	Chaka	CKA	Ovis aries	9.51786
CNOA-CKA04	East Asia	SRR10673486	Chaka	Chaka	CKA	Ovis aries	8.8503
CNOA-CKA05	East Asia	SRR10673485	Chaka	Chaka	CKA	Ovis aries	9.37552
CNOA-CKA06	East Asia	SRR10673484	Chaka	Chaka	CKA	Ovis aries	12.3981
CNOA-CKA07	East Asia	SRR10673483	Chaka	Chaka	CKA	Ovis aries	9.38899
CNOA-CKA08	East Asia	SRR10673482	Chaka	Chaka	CKA	Ovis aries	11.1144
CNOA-CKA09	East Asia	SRR10673481	Chaka	Chaka	CKA	Ovis aries	8.81062
CNOA-CKA10	East Asia	SRR10673480	Chaka	Chaka	CKA	Ovis aries	10.1142
CNOA-DQS01	East Asia	CRR053757	Diqing	Diqing	DQS	Ovis aries	5.0644
CNOA-DQS02	East Asia	CRR053758	Diqing	Diqing	DQS	Ovis aries	5.2827
CNOA-DQS06	East Asia	CRR053448	Diqing	Diqing	DQS	Ovis aries	5.564
CNOA-DQS07	East Asia	CRR053449	Diqing	Diqing	DQS	Ovis aries	6.0925
CNOA-DQS08	East Asia	CRR053450	Diqing	Diqing	DQS	Ovis aries	5.8342
CNOA-DQS09	East Asia	CRR053451	Diqing	Diqing	DQS	Ovis aries	6.7079
CNOA-DQS20	East Asia	SRR12396942	Diqing	Diqing	DQS	Ovis aries	22.1161
CNOA-DQS21	East Asia	SRR12396943	Diqing	Diqing	DQS	Ovis aries	22.9599
CNOA-DQS22	East Asia	SRR8560911	Diqing	Diqing	DQS	Ovis aries	7.8
CNOA-DQS23	East Asia	SRR8560912	Diqing	Diqing	DQS	Ovis aries	7.6
CNOA-DQS24	East Asia	SRR8560914	Diqing	Diqing	DQS	Ovis aries	6.8
CNOA-DQS25	East Asia	SRR8560917	Diqing	Diqing	DQS	Ovis aries	8.2
CNOA-DQS26	East Asia	SRR8560918	Diqing	Diqing	DQS	Ovis aries	7.6
CNOA-DUL01	East Asia	unpublished	Duolang	Duolang	DUL	Ovis aries	22.9467
CNOA-DUL02	East Asia	unpublished	Duolang	Duolang	DUL	Ovis aries	8.5375
CNOA-DUL03	East Asia	unpublished	Duolang	Duolang	DUL	Ovis aries	9.8635
CNOA-DUL04	East Asia	unpublished	Duolang	Duolang	DUL	Ovis aries	9.556
CNOA-DUL05	East Asia	unpublished	Duolang	Duolang	DUL	Ovis aries	10.3379
CNOA-DUL06	East Asia	unpublished	Duolang	Duolang	DUL	Ovis aries	9.9582
CNOA-DUL07	East Asia	unpublished	Duolang	Duolang	DUL	Ovis aries	7.3469
CNOA-DUL08	East Asia	unpublished	Duolang	Duolang	DUL	Ovis aries	7.9374
CNOA-DUL09	East Asia	unpublished	Duolang	Duolang	DUL	Ovis aries	9.0721
CNOA-DUL10	East Asia	unpublished	Duolang	Duolang	DUL	Ovis aries	9.0742
CNOA-DUL100	East Asia	SRR11657554	Duolang	Duolang	DUL	Ovis aries	22.4467
CNOA-DUL101	East Asia	SRR11657555	Duolang	Duolang	DUL	Ovis aries	24.1708
CNOA-DUL102	East Asia	SRR11657556	Duolang	Duolang	DUL	Ovis aries	21.6954
CNOA-DUL103	East Asia	SRR11657557	Duolang	Duolang	DUL	Ovis aries	22.0988
CNOA-DUL104	East Asia	SRR11657558	Duolang	Duolang	DUL	Ovis aries	23.9973
CNOA-DUL105	East Asia	SRR11657559	Duolang	Duolang	DUL	Ovis aries	29.1842
CNOA-DUL106	East Asia	SRR11657560	Duolang	Duolang	DUL	Ovis aries	26.5422
CNOA-DUL107	East Asia	SRR11657561	Duolang	Duolang	DUL	Ovis aries	26.9354
CNOA-DUL108	East Asia	SRR11657562	Duolang	Duolang	DUL	Ovis aries	24.4935
CNOA-DUL109	East Asia	SRR11657563	Duolang	Duolang	DUL	Ovis aries	24.09
CNOA-DUL11	East Asia	unpublished	Duolang	Duolang	DUL	Ovis aries	8.1458
CNOA-DUL12	East Asia	unpublished	Duolang	Duolang	DUL	Ovis aries	8.5047
CNOA-DUL13	East Asia	unpublished	Duolang	Duolang	DUL	Ovis aries	7.6005
CNOA-DUL14	East Asia	unpublished	Duolang	Duolang	DUL	Ovis aries	7.2791
CNOA-DUL15	East Asia	unpublished	Duolang	Duolang	DUL	Ovis aries	9.0101
CNOA-DUL16	East Asia	unpublished	Duolang	Duolang	DUL	Ovis aries	8.6375
CNOA-DUL17	East Asia	unpublished	Duolang	Duolang	DUL	Ovis aries	8.5903
CNOA-DUL18	East Asia	unpublished	Duolang	Duolang	DUL	Ovis aries	7.9712
CNOA-DUL19	East Asia	unpublished	Duolang	Duolang	DUL	Ovis aries	8.05
CNOA-DUL20	East Asia	unpublished	Duolang	Duolang	DUL	Ovis aries	8.1479
CNOA-DUL21	East Asia	unpublished	Duolang	Duolang	DUL	Ovis aries	8.6348
CNOA-DUL22	East Asia	unpublished	Duolang	Duolang	DUL	Ovis aries	9.2917
CNOA-DUL23	East Asia	unpublished	Duolang	Duolang	DUL	Ovis aries	10.4254
CNOA-DUL24	East Asia	unpublished	Duolang	Duolang	DUL	Ovis aries	9.952
CNOA-DUL25	East Asia	unpublished	Duolang	Duolang	DUL	Ovis aries	8.3157
CNOA-DUL26	East Asia	unpublished	Duolang	Duolang	DUL	Ovis aries	24.9014
CNOA-DUL30	East Asia	SRR6960921	Duolang	Duolang	DUL	Ovis aries	37.5521
CNOA-DUL32	East Asia	SRR8561002	Duolang	Duolang	DUL	Ovis aries	5.76781
CNOA-DUL33	East Asia	SRR8561003	Duolang	Duolang	DUL	Ovis aries	6.60367
CNOA-DUL34	East Asia	SRR8561004	Duolang	Duolang	DUL	Ovis aries	5.21836
CNOA-HET01	East Asia	unpublished	Hetian	Hetian	HET	Ovis aries	9.9861
CNOA-HET02	East Asia	unpublished	Hetian	Hetian	HET	Ovis aries	8.874
CNOA-HET03	East Asia	unpublished	Hetian	Hetian	HET	Ovis aries	9.1747
CNOA-HET04	East Asia	unpublished	Hetian	Hetian	HET	Ovis aries	10.4222
CNOA-HET05	East Asia	unpublished	Hetian	Hetian	HET	Ovis aries	7.4338
CNOA-HET06	East Asia	unpublished	Hetian	Hetian	HET	Ovis aries	7.8418
CNOA-HET07	East Asia	unpublished	Hetian	Hetian	HET	Ovis aries	7.6856
CNOA-HET08	East Asia	unpublished	Hetian	Hetian	HET	Ovis aries	7.6444
CNOA-HET09	East Asia	unpublished	Hetian	Hetian	HET	Ovis aries	8.8281
CNOA-HET10	East Asia	SRR8561006	Hetian	Hetian	HET	Ovis aries	6.97333
CNOA-HET11	East Asia	SRR8561007	Hetian	Hetian	HET	Ovis aries	6.46272
CNOA-HET12	East Asia	SRR8561008	Hetian	Hetian	HET	Ovis aries	5.8063
CNOA-HET13	East Asia	SRR8561009	Hetian	Hetian	HET	Ovis aries	6.95972
CNOA-HTS50	East Asia	CRR053784	Hetian	Hetian	HET	Ovis aries	5.7281
CNOA-HUS01	East Asia	SRR3023075,077	Hu	Hu	HUS	Ovis aries	5.6498
CNOA-HUS02	East Asia	SRR3023084	Hu	Hu	HUS	Ovis aries	6.6467
CNOA-HUS03	East Asia	SRR3023153	Hu	Hu	HUS	Ovis aries	6.4175
CNOA-HUS04	East Asia	SRR3036475	Hu	Hu	HUS	Ovis aries	5.7802
CNOA-HUS05	East Asia	SRR3036476	Hu	Hu	HUS	Ovis aries	5.3235
CNOA-HUS06	East Asia	SRR3036477	Hu	Hu	HUS	Ovis aries	6.4453
CNOA-HUS07	East Asia	SRR3036494-495	Hu	Hu	HUS	Ovis aries	5.5518
CNOA-HUS08	East Asia	SRR3036496	Hu	Hu	HUS	Ovis aries	5.9579
CNOA-HUS09	East Asia	SRR3043125	Hu	Hu	HUS	Ovis aries	6.1912
CNOA-HUS10	East Asia	SRR3043352	Hu	Hu	HUS	Ovis aries	5.998
CNOA-HUS105	East Asia	CRR053494	Hu	Hu	HUS	Ovis aries	5.025
CNOA-HUS106	East Asia	CRR053495	Hu	Hu	HUS	Ovis aries	5.3669
CNOA-HUS109	East Asia	SRR11657579	Hu	Hu	HUS	Ovis aries	22.3384
CNOA-HUS110	East Asia	SRR11657580	Hu	Hu	HUS	Ovis aries	21.9888
CNOA-HUS111	East Asia	SRR11657581	Hu	Hu	HUS	Ovis aries	22.2512
CNOA-HUS112	East Asia	SRR11657582	Hu	Hu	HUS	Ovis aries	22.4429
CNOA-HUS113	East Asia	SRR11657583	Hu	Hu	HUS	Ovis aries	22.8158
CNOA-HUS114	East Asia	SRR11657683	Hu	Hu	HUS	Ovis aries	19.6685
CNOA-HUS115	East Asia	SRR11657684	Hu	Hu	HUS	Ovis aries	20.0314
CNOA-HUS116	East Asia	SRR11657685	Hu	Hu	HUS	Ovis aries	19.4403
CNOA-HUS117	East Asia	SRR11657686	Hu	Hu	HUS	Ovis aries	20.2253
CNOA-HUS118	East Asia	SRR11657687	Hu	Hu	HUS	Ovis aries	20.4112
CNOA-HUS12	East Asia	SRR16896223	Hu	Hu	HUS	Ovis aries	6.36895
CNOA-HUS13	East Asia	SRR16896212	Hu	Hu	HUS	Ovis aries	5.20687
CNOA-HUS130	East Asia	SRR13009120	Hu	Hu	HUS	Ovis aries	10.7355
CNOA-HUS131	East Asia	SRR13009119	Hu	Hu	HUS	Ovis aries	11.0188
CNOA-HUS132	East Asia	SRR13009128	Hu	Hu	HUS	Ovis aries	5.55
CNOA-HUS133	East Asia	SRR13009127	Hu	Hu	HUS	Ovis aries	8.12
CNOA-HUS134	East Asia	SRR10821772	Hu	Hu	HUS	Ovis aries	51.34
CNOA-HUS135	East Asia	SRR8560882	Hu	Hu	HUS	Ovis aries	5.78027
CNOA-HUS136	East Asia	SRR8560883	Hu	Hu	HUS	Ovis aries	6.39282
CNOA-HUS137	East Asia	SRR6960917	Hu	Hu	HUS	Ovis aries	37.89
CNOA-HUS138	East Asia	SRR3023075	Hu	Hu	HUS	Ovis aries	5.48293
CNOA-HUS139	East Asia	SRR3036494	Hu	Hu	HUS	Ovis aries	5.13207
CNOA-HUS140	East Asia	SRR8560942	Hu	Hu	HUS	Ovis aries	5.53226
CNOA-HUS15	East Asia	SRR16896190	Hu	Hu	HUS	Ovis aries	5.25204
CNOA-HUS16	East Asia	SRR16896179	Hu	Hu	HUS	Ovis aries	5.09775
CNOA-HUS17	East Asia	SRR16896168	Hu	Hu	HUS	Ovis aries	5.62323
CNOA-HUS19	East Asia	SRR16896146	Hu	Hu	HUS	Ovis aries	9.46439
CNOA-HUS201	East Asia	unpublished	Hu	Hu	HUS	Ovis aries	10.4626
CNOA-HUS202	East Asia	unpublished	Hu	Hu	HUS	Ovis aries	10.5647
CNOA-HUS203	East Asia	unpublished	Hu	Hu	HUS	Ovis aries	10.4217
CNOA-HUS204	East Asia	unpublished	Hu	Hu	HUS	Ovis aries	10.6975
CNOA-HUS205	East Asia	unpublished	Hu	Hu	HUS	Ovis aries	10.3323
CNOA-HUS206	East Asia	unpublished	Hu	Hu	HUS	Ovis aries	10.6247
CNOA-HUS207	East Asia	unpublished	Hu	Hu	HUS	Ovis aries	10.4887
CNOA-HUS208	East Asia	unpublished	Hu	Hu	HUS	Ovis aries	10.6158
CNOA-HUS209	East Asia	unpublished	Hu	Hu	HUS	Ovis aries	10.6326
CNOA-HUS21	East Asia	SRR16896222	Hu	Hu	HUS	Ovis aries	5.02138
CNOA-HUS210	East Asia	unpublished	Hu	Hu	HUS	Ovis aries	10.4098
CNOA-HUS211	East Asia	unpublished	Hu	Hu	HUS	Ovis aries	10.4951
CNOA-HUS212	East Asia	unpublished	Hu	Hu	HUS	Ovis aries	10.642
CNOA-HUS213	East Asia	unpublished	Hu	Hu	HUS	Ovis aries	10.5589
CNOA-HUS214	East Asia	unpublished	Hu	Hu	HUS	Ovis aries	10.6737
CNOA-HUS215	East Asia	unpublished	Hu	Hu	HUS	Ovis aries	10.5942
CNOA-HUS216	East Asia	unpublished	Hu	Hu	HUS	Ovis aries	10.5175
CNOA-HUS217	East Asia	unpublished	Hu	Hu	HUS	Ovis aries	10.6954
CNOA-HUS218	East Asia	unpublished	Hu	Hu	HUS	Ovis aries	10.6644
CNOA-HUS219	East Asia	unpublished	Hu	Hu	HUS	Ovis aries	10.3857
CNOA-HUS22	East Asia	SRR16896221	Hu	Hu	HUS	Ovis aries	5.06818
CNOA-HUS220	East Asia	unpublished	Hu	Hu	HUS	Ovis aries	10.5846
CNOA-HUS23	East Asia	SRR16896220	Hu	Hu	HUS	Ovis aries	5.41278
CNOA-HUS24	East Asia	SRR16896219	Hu	Hu	HUS	Ovis aries	10.1853
CNOA-HUS250	East Asia	unpublished	Hu	Hu	HUS	Ovis aries	33.5933
CNOA-HUS251	East Asia	unpublished	Hu	Hu	HUS	Ovis aries	34.5076
CNOA-HUS252	East Asia	unpublished	Hu	Hu	HUS	Ovis aries	33.356
CNOA-HUS253	East Asia	unpublished	Hu	Hu	HUS	Ovis aries	31.556
CNOA-HUS254	East Asia	unpublished	Hu	Hu	HUS	Ovis aries	33.8092
CNOA-HUS255	East Asia	unpublished	Hu	Hu	HUS	Ovis aries	31.9365
CNOA-HUS256	East Asia	unpublished	Hu	Hu	HUS	Ovis aries	32.1536
CNOA-HUS257	East Asia	unpublished	Hu	Hu	HUS	Ovis aries	34.2382
CNOA-HUS26	East Asia	SRR16896217	Hu	Hu	HUS	Ovis aries	5.23943
CNOA-HUS27	East Asia	SRR16896216	Hu	Hu	HUS	Ovis aries	5.15032
CNOA-HUS28	East Asia	SRR16896215	Hu	Hu	HUS	Ovis aries	10.1873
CNOA-HUS29	East Asia	SRR16896214	Hu	Hu	HUS	Ovis aries	6.29783
CNOA-HUS30	East Asia	SRR16896213	Hu	Hu	HUS	Ovis aries	5.92469
CNOA-HUS31	East Asia	SRR16896211	Hu	Hu	HUS	Ovis aries	5.10823
CNOA-HUS33	East Asia	SRR16896209	Hu	Hu	HUS	Ovis aries	5.24546
CNOA-HUS34	East Asia	SRR16896208	Hu	Hu	HUS	Ovis aries	9.78709
CNOA-HUS37	East Asia	SRR16896205	Hu	Hu	HUS	Ovis aries	6.40083
CNOA-HUS39	East Asia	SRR16896203	Hu	Hu	HUS	Ovis aries	5.05145
CNOA-HUS40	East Asia	SRR16896202	Hu	Hu	HUS	Ovis aries	6.21568
CNOA-HUS41	East Asia	SRR16896200	Hu	Hu	HUS	Ovis aries	5.91718
CNOA-HUS42	East Asia	SRR16896199	Hu	Hu	HUS	Ovis aries	6.38687
CNOA-HUS43	East Asia	SRR16896198	Hu	Hu	HUS	Ovis aries	5.04281
CNOA-HUS44	East Asia	SRR16896197	Hu	Hu	HUS	Ovis aries	6.51024
CNOA-HUS45	East Asia	SRR16896196	Hu	Hu	HUS	Ovis aries	5.29375
CNOA-HUS46	East Asia	SRR16896195	Hu	Hu	HUS	Ovis aries	5.97721
CNOA-HUS47	East Asia	SRR16896194	Hu	Hu	HUS	Ovis aries	6.35016
CNOA-HUS51	East Asia	SRR16896189	Hu	Hu	HUS	Ovis aries	7.09308
CNOA-HUS52	East Asia	SRR16896188	Hu	Hu	HUS	Ovis aries	10.7385
CNOA-HUS53	East Asia	SRR16896187	Hu	Hu	HUS	Ovis aries	6.05351
CNOA-HUS54	East Asia	SRR16896186	Hu	Hu	HUS	Ovis aries	6.56626
CNOA-HUS56	East Asia	SRR16896184	Hu	Hu	HUS	Ovis aries	5.15786
CNOA-HUS58	East Asia	SRR16896182	Hu	Hu	HUS	Ovis aries	5.03236
CNOA-HUS59	East Asia	SRR16896181	Hu	Hu	HUS	Ovis aries	5.29207
CNOA-HUS62	East Asia	SRR16896177	Hu	Hu	HUS	Ovis aries	7.69423
CNOA-HUS63	East Asia	SRR16896176	Hu	Hu	HUS	Ovis aries	6.06916
CNOA-HUS64	East Asia	SRR16896175	Hu	Hu	HUS	Ovis aries	6.22134
CNOA-HUS65	East Asia	SRR16896174	Hu	Hu	HUS	Ovis aries	5.00899
CNOA-HUS67	East Asia	SRR16896172	Hu	Hu	HUS	Ovis aries	5.97822
CNOA-HUS68	East Asia	SRR16896171	Hu	Hu	HUS	Ovis aries	6.59578
CNOA-HUS69	East Asia	SRR16896170	Hu	Hu	HUS	Ovis aries	12.7408
CNOA-HUS70	East Asia	SRR16896169	Hu	Hu	HUS	Ovis aries	6.04434
CNOA-HUS73	East Asia	SRR16896165	Hu	Hu	HUS	Ovis aries	9.19
CNOA-HUS74	East Asia	SRR16896164	Hu	Hu	HUS	Ovis aries	5.06535
CNOA-HUS75	East Asia	SRR16896163	Hu	Hu	HUS	Ovis aries	5.34458
CNOA-HUS76	East Asia	SRR16896162	Hu	Hu	HUS	Ovis aries	6.81731
CNOA-HUS77	East Asia	SRR16896161	Hu	Hu	HUS	Ovis aries	8.88
CNOA-HUS78	East Asia	SRR16896160	Hu	Hu	HUS	Ovis aries	9.87918
CNOA-HUS79	East Asia	SRR16896159	Hu	Hu	HUS	Ovis aries	8.12
CNOA-HUS80	East Asia	SRR16896158	Hu	Hu	HUS	Ovis aries	5.4972
CNOA-HUS81	East Asia	SRR16896156	Hu	Hu	HUS	Ovis aries	10.1628
CNOA-HUS82	East Asia	SRR16896155	Hu	Hu	HUS	Ovis aries	10.6929
CNOA-HUS83	East Asia	SRR16896154	Hu	Hu	HUS	Ovis aries	10.3012
CNOA-HUS84	East Asia	SRR16896153	Hu	Hu	HUS	Ovis aries	5.31595
CNOA-HUS85	East Asia	SRR16896152	Hu	Hu	HUS	Ovis aries	5.06882
CNOA-HUS86	East Asia	SRR16896151	Hu	Hu	HUS	Ovis aries	5.13684
CNOA-HUS87	East Asia	SRR16896150	Hu	Hu	HUS	Ovis aries	7.1821
CNOA-HUS89	East Asia	SRR16896148	Hu	Hu	HUS	Ovis aries	6.2624
CNOA-HUS91	East Asia	SRR13761031	Hu	Hu	HUS	Ovis aries	26.57
CNOA-HUS92	East Asia	SRR13009130	Hu	Hu	HUS	Ovis aries	9.69
CNOA-HUS93	East Asia	SRR13009129	Hu	Hu	HUS	Ovis aries	10.492
CNOA-HUS94	East Asia	SRR13009126	Hu	Hu	HUS	Ovis aries	6.61
CNOA-HUS95	East Asia	SRR13009125	Hu	Hu	HUS	Ovis aries	10.8835
CNOA-HUS96	East Asia	SRR13009124	Hu	Hu	HUS	Ovis aries	11.295
CNOA-HUS97	East Asia	SRR13009123	Hu	Hu	HUS	Ovis aries	12.8084
CNOA-HUS98	East Asia	SRR13009122	Hu	Hu	HUS	Ovis aries	6.72
CNOA-HUS99	East Asia	SRR13009121	Hu	Hu	HUS	Ovis aries	6.98
2H1-kazak	East Asia	SRR17035345	Kazakh	Kazakh	KAZ	Ovis aries	24.048
CNOA-KAZ03	East Asia	CRR053487	Kazakh	Kazakh	KAZ	Ovis aries	5.9061
CNOA-KAZ10	East Asia	SRR8560895	Kazakh	Kazakh	KAZ	Ovis aries	5.8
CNOA-KAZ100	East Asia	unpublished	Kazakh	Kazakh	KAZ	Ovis aries	12.6637
CNOA-KAZ101	East Asia	unpublished	Kazakh	Kazakh	KAZ	Ovis aries	15.6564
CNOA-KAZ102	East Asia	unpublished	Kazakh	Kazakh	KAZ	Ovis aries	15.4976
CNOA-KAZ103	East Asia	unpublished	Kazakh	Kazakh	KAZ	Ovis aries	15.3803
CNOA-KAZ104	East Asia	unpublished	Kazakh	Kazakh	KAZ	Ovis aries	16.91
CNOA-KAZ105	East Asia	unpublished	Kazakh	Kazakh	KAZ	Ovis aries	18.1448
CNOA-KAZ106	East Asia	unpublished	Kazakh	Kazakh	KAZ	Ovis aries	18.8984
CNOA-KAZ107	East Asia	unpublished	Kazakh	Kazakh	KAZ	Ovis aries	21.8732
CNOA-KAZ108	East Asia	unpublished	Kazakh	Kazakh	KAZ	Ovis aries	20.18
CNOA-KAZ109	East Asia	unpublished	Kazakh	Kazakh	KAZ	Ovis aries	20.1458
CNOA-KAZ11	East Asia	SRR8560897	Kazakh	Kazakh	KAZ	Ovis aries	5.33
CNOA-KAZ110	East Asia	unpublished	Kazakh	Kazakh	KAZ	Ovis aries	18.2487
CNOA-KAZ111	East Asia	unpublished	Kazakh	Kazakh	KAZ	Ovis aries	20.4412
CNOA-KAZ112	East Asia	unpublished	Kazakh	Kazakh	KAZ	Ovis aries	18.842
CNOA-KAZ113	East Asia	unpublished	Kazakh	Kazakh	KAZ	Ovis aries	19.0168
CNOA-KAZ114	East Asia	unpublished	Kazakh	Kazakh	KAZ	Ovis aries	20.8611
CNOA-KAZ13	East Asia	SRR7469609	Kazakh	Kazakh	KAZ	Ovis aries	18.48
CNOA-KAZ14	East Asia	SRR7469608	Kazakh	Kazakh	KAZ	Ovis aries	19.56
CNOA-KAZ15	East Asia	SRR7469611	Kazakh	Kazakh	KAZ	Ovis aries	19.4
CNOA-KAZ16	East Asia	SRR7469610	Kazakh	Kazakh	KAZ	Ovis aries	14.8
CNOA-KAZ17	East Asia	SRR7469613	Kazakh	Kazakh	KAZ	Ovis aries	15.2
CNOA-KAZ18	East Asia	SRR7469612	Kazakh	Kazakh	KAZ	Ovis aries	19.85
CNOA-KAZ19	East Asia	SRR7469615	Kazakh	Kazakh	KAZ	Ovis aries	14.8
CNOA-KAZ20	East Asia	SRR7469614	Kazakh	Kazakh	KAZ	Ovis aries	14.4
CNOA-KAZ21	East Asia	SRR7469607	Kazakh	Kazakh	KAZ	Ovis aries	18.53
CNOA-KAZ22	East Asia	SRR7469606	Kazakh	Kazakh	KAZ	Ovis aries	19.31
CNOA-KAZ23	East Asia	SRR7469631	Kazakh	Kazakh	KAZ	Ovis aries	16.13
CNOA-KAZ24	East Asia	SRR7469630	Kazakh	Kazakh	KAZ	Ovis aries	18.03
CNOA-KAZ25	East Asia	SRR7469629	Kazakh	Kazakh	KAZ	Ovis aries	17.44
CNOA-KAZ26	East Asia	SRR7469628	Kazakh	Kazakh	KAZ	Ovis aries	17.69
CNOA-KAZ27	East Asia	SRR7469635	Kazakh	Kazakh	KAZ	Ovis aries	16
CNOA-KAZ28	East Asia	SRR7469634	Kazakh	Kazakh	KAZ	Ovis aries	16.2
CNOA-KAZ29	East Asia	SRR7469633	Kazakh	Kazakh	KAZ	Ovis aries	17.64
CNOA-KAZ30	East Asia	SRR7469632	Kazakh	Kazakh	KAZ	Ovis aries	16.2
CNOA-KAZ31	East Asia	SRR7469639	Kazakh	Kazakh	KAZ	Ovis aries	16
CNOA-KAZ32	East Asia	SRR7469638	Kazakh	Kazakh	KAZ	Ovis aries	17.63
CNOA-KAZ33	East Asia	SRR7469649	Kazakh	Kazakh	KAZ	Ovis aries	16
CNOA-KAZ35	East Asia	SRR7469647	Kazakh	Kazakh	KAZ	Ovis aries	15.2
CNOA-KAZ36	East Asia	SRR7469648	Kazakh	Kazakh	KAZ	Ovis aries	15
CNOA-KAZ37	East Asia	SRR7469653	Kazakh	Kazakh	KAZ	Ovis aries	15
CNOA-KAZ38	East Asia	SRR7469654	Kazakh	Kazakh	KAZ	Ovis aries	19.34
CNOA-KAZ39	East Asia	SRR7469651	Kazakh	Kazakh	KAZ	Ovis aries	18.89
CNOA-KAZ40	East Asia	SRR7469652	Kazakh	Kazakh	KAZ	Ovis aries	14.8
CNOA-KAZ41	East Asia	SRR7469645	Kazakh	Kazakh	KAZ	Ovis aries	15
CNOA-KAZ42	East Asia	SRR7469646	Kazakh	Kazakh	KAZ	Ovis aries	15.2
CNOA-KAZ43	East Asia	SRR7469621	Kazakh	Kazakh	KAZ	Ovis aries	20.19
CNOA-KAZ44	East Asia	SRR7469620	Kazakh	Kazakh	KAZ	Ovis aries	15.8
CNOA-KAZ45	East Asia	SRR7469623	Kazakh	Kazakh	KAZ	Ovis aries	18.04
CNOA-KAZ46	East Asia	SRR7469622	Kazakh	Kazakh	KAZ	Ovis aries	15
CNOA-KAZ47	East Asia	SRR7469625	Kazakh	Kazakh	KAZ	Ovis aries	16.4
CNOA-KAZ48	East Asia	SRR7469624	Kazakh	Kazakh	KAZ	Ovis aries	16.69
CNOA-KAZ49	East Asia	SRR7469627	Kazakh	Kazakh	KAZ	Ovis aries	17.26
CNOA-KAZ50	East Asia	SRR7469626	Kazakh	Kazakh	KAZ	Ovis aries	16.15
CNOA-KAZ51	East Asia	SRR7469619	Kazakh	Kazakh	KAZ	Ovis aries	16.48
CNOA-KAZ52	East Asia	SRR7469618	Kazakh	Kazakh	KAZ	Ovis aries	16.4
CNOA-KAZ53	East Asia	SRR7469598	Kazakh	Kazakh	KAZ	Ovis aries	16.01
CNOA-KAZ54	East Asia	SRR7469599	Kazakh	Kazakh	KAZ	Ovis aries	17.23
CNOA-KAZ55	East Asia	SRR7469600	Kazakh	Kazakh	KAZ	Ovis aries	17.6
CNOA-KAZ56	East Asia	SRR7469601	Kazakh	Kazakh	KAZ	Ovis aries	20.58
CNOA-KAZ57	East Asia	SRR7469602	Kazakh	Kazakh	KAZ	Ovis aries	22.12
CNOA-KAZ58	East Asia	SRR7469603	Kazakh	Kazakh	KAZ	Ovis aries	20.17
CNOA-KAZ59	East Asia	SRR7469604	Kazakh	Kazakh	KAZ	Ovis aries	17.49
CNOA-KAZ60	East Asia	SRR7469605	Kazakh	Kazakh	KAZ	Ovis aries	16.94
CNOA-KAZ61	East Asia	SRR7469595	Kazakh	Kazakh	KAZ	Ovis aries	17.18
CNOA-KAZ62	East Asia	SRR7469596	Kazakh	Kazakh	KAZ	Ovis aries	17.34
CNOA-KAZ63	East Asia	SRR7469643	Kazakh	Kazakh	KAZ	Ovis aries	19.36
CNOA-KAZ64	East Asia	SRR7469642	Kazakh	Kazakh	KAZ	Ovis aries	20.5
CNOA-KAZ65	East Asia	SRR7469641	Kazakh	Kazakh	KAZ	Ovis aries	17.48
CNOA-KAZ66	East Asia	SRR7469640	Kazakh	Kazakh	KAZ	Ovis aries	20.54
CNOA-KAZ67	East Asia	SRR7469597	Kazakh	Kazakh	KAZ	Ovis aries	20.02
CNOA-KAZ68	East Asia	SRR7469617	Kazakh	Kazakh	KAZ	Ovis aries	18.89
CNOA-KAZ69	East Asia	SRR7469637	Kazakh	Kazakh	KAZ	Ovis aries	21.23
CNOA-KAZ70	East Asia	SRR7469636	Kazakh	Kazakh	KAZ	Ovis aries	23.73
CNOA-KAZ71	East Asia	SRR7469644	Kazakh	Kazakh	KAZ	Ovis aries	20.47
CNOA-KAZ72	East Asia	SRR7469616	Kazakh	Kazakh	KAZ	Ovis aries	22.47
CNOA-KAZ73	East Asia	SRR8561000	Kazakh	Kazakh	KAZ	Ovis aries	5.64
KZOA-KAZ01	East Asia	SRR12397013	Kazakh	Kazakh	KAZ	Ovis aries	18.8095
KZOA-KAZ02	East Asia	SRR12397014	Kazakh	Kazakh	KAZ	Ovis aries	18.57
CNOA-LTH01	East Asia	CRR053474	Large-tailed Han	Large-tailed Han	LTH	Ovis aries	5.4268
CNOA-LTH04	East Asia	CRR053477	Large-tailed Han	Large-tailed Han	LTH	Ovis aries	6.2728
CNOA-LTH05	East Asia	SRR11657499	Large-tailed Han	Large-tailed Han	LTH	Ovis aries	20.4405
CNOA-LTH06	East Asia	SRR11657519	Large-tailed Han	Large-tailed Han	LTH	Ovis aries	20.0049
CNOA-LTH07	East Asia	SRR11657520	Large-tailed Han	Large-tailed Han	LTH	Ovis aries	19.8443
CNOA-LTH08	East Asia	SRR11657521	Large-tailed Han	Large-tailed Han	LTH	Ovis aries	19.7932
CNOA-LTH09	East Asia	SRR11657522	Large-tailed Han	Large-tailed Han	LTH	Ovis aries	19.9868
CNOA-LTH10	East Asia	SRR11657586	Large-tailed Han	Large-tailed Han	LTH	Ovis aries	26.6309
CNOA-LTH11	East Asia	SRR11657588	Large-tailed Han	Large-tailed Han	LTH	Ovis aries	26.6132
CNOA-LTH12	East Asia	SRR11657595	Large-tailed Han	Large-tailed Han	LTH	Ovis aries	26.0832
CNOA-LTH13	East Asia	SRR11657602	Large-tailed Han	Large-tailed Han	LTH	Ovis aries	25.7186
CNOA-LTH14	East Asia	SRR11657632	Large-tailed Han	Large-tailed Han	LTH	Ovis aries	23.4911
CNLS-LBB01	East Asia	unpublished	Liangshan black	Liangshan black	LBB	Ovis aries	15
CNLS-LBB02	East Asia	unpublished	Liangshan black	Liangshan black	LBB	Ovis aries	15
CNLS-LBB03	East Asia	unpublished	Liangshan black	Liangshan black	LBB	Ovis aries	15
CNLS-LBB04	East Asia	unpublished	Liangshan black	Liangshan black	LBB	Ovis aries	15
CNLS-LBB05	East Asia	unpublished	Liangshan black	Liangshan black	LBB	Ovis aries	15
CNLS-LBB06	East Asia	unpublished	Liangshan black	Liangshan black	LBB	Ovis aries	15
CNLS-LBB07	East Asia	unpublished	Liangshan black	Liangshan black	LBB	Ovis aries	15
CNLS-LBB08	East Asia	unpublished	Liangshan black	Liangshan black	LBB	Ovis aries	15
CNLS-LBB09	East Asia	unpublished	Liangshan black	Liangshan black	LBB	Ovis aries	15
CNLS-LBB10	East Asia	unpublished	Liangshan black	Liangshan black	LBB	Ovis aries	15
CNLS-LBB11	East Asia	unpublished	Liangshan black	Liangshan black	LBB	Ovis aries	15
CNLS-LBB12	East Asia	unpublished	Liangshan black	Liangshan black	LBB	Ovis aries	15
CNLS-LBB13	East Asia	unpublished	Liangshan black	Liangshan black	LBB	Ovis aries	15
CNLS-LBB14	East Asia	unpublished	Liangshan black	Liangshan black	LBB	Ovis aries	15
CNLS-LBB15	East Asia	unpublished	Liangshan black	Liangshan black	LBB	Ovis aries	15
CNLS-LBB16	East Asia	unpublished	Liangshan black	Liangshan black	LBB	Ovis aries	15
CNLS-LBB17	East Asia	unpublished	Liangshan black	Liangshan black	LBB	Ovis aries	15
CNLS-LBB18	East Asia	unpublished	Liangshan black	Liangshan black	LBB	Ovis aries	15
CNLS-LBB19	East Asia	unpublished	Liangshan black	Liangshan black	LBB	Ovis aries	15
CNLS-LBB20	East Asia	unpublished	Liangshan black	Liangshan black	LBB	Ovis aries	15
CNLS-LBB21	East Asia	unpublished	Liangshan black	Liangshan black	LBB	Ovis aries	15
CNLS-LBB22	East Asia	unpublished	Liangshan black	Liangshan black	LBB	Ovis aries	15
CNLS-LBB23	East Asia	unpublished	Liangshan black	Liangshan black	LBB	Ovis aries	15
CNLS-LBB24	East Asia	unpublished	Liangshan black	Liangshan black	LBB	Ovis aries	15
CNLS-LBB25	East Asia	unpublished	Liangshan black	Liangshan black	LBB	Ovis aries	15
CNLS-LBB26	East Asia	unpublished	Liangshan black	Liangshan black	LBB	Ovis aries	15
CNLS-LBB27	East Asia	unpublished	Liangshan black	Liangshan black	LBB	Ovis aries	15
CNLS-LBB28	East Asia	unpublished	Liangshan black	Liangshan black	LBB	Ovis aries	15
CNLS-LBB29	East Asia	unpublished	Liangshan black	Liangshan black	LBB	Ovis aries	15
CNLS-LBB30	East Asia	unpublished	Liangshan black	Liangshan black	LBB	Ovis aries	15
CNOA-LOP04	East Asia	CRR053775	Lop	Lop	LOP	Ovis aries	39.5638
CNOA-LOP05	East Asia	CRR053502	Lop	Lop	LOP	Ovis aries	5.0238
CNOA-LOP06	East Asia	CRR053503	Lop	Lop	LOP	Ovis aries	5.0719
CNOA-LOP08	East Asia	CRR053505	Lop	Lop	LOP	Ovis aries	8.1111
CNOA-LOP10	East Asia	SRR12396944	Lop	Lop	LOP	Ovis aries	25.3199
CNOA-LOP11	East Asia	SRR12396946	Lop	Lop	LOP	Ovis aries	19.4411
CNOA-LOP12	East Asia	SRR12397012	Lop	Lop	LOP	Ovis aries	18.2745
CNOA-LOP13	East Asia	SRR8767019	Lop	Lop	LOP	Ovis aries	19.51
CNOA-LOP14	East Asia	SRR8560923	Lop	Lop	LOP	Ovis aries	5.26
CNOA-LOP15	East Asia	SRR8560924	Lop	Lop	LOP	Ovis aries	5.25
CNOA-MON01	East Asia	SRR9851007	Mongolian	Mongolian	MON	Ovis aries	10.9121
CNOA-MON02	East Asia	SRR9851014	Mongolian	Mongolian	MON	Ovis aries	11.2051
CNOA-MON03	East Asia	SRR9851013	Mongolian	Mongolian	MON	Ovis aries	9.41087
CNOA-MON04	East Asia	SRR9851012	Mongolian	Mongolian	MON	Ovis aries	10.4604
CNOA-MON05	East Asia	SRR9851011	Mongolian	Mongolian	MON	Ovis aries	8.09786
CNOA-MON06	East Asia	SRR9851016	Mongolian	Mongolian	MON	Ovis aries	10.4782
CNOA-MON07	East Asia	SRR9851015	Mongolian	Mongolian	MON	Ovis aries	8.88761
CNOA-MON08	East Asia	SRR9851031	Mongolian	Mongolian	MON	Ovis aries	10.2936
CNOA-MON09	East Asia	SRR9851032	Mongolian	Mongolian	MON	Ovis aries	10.128
CNOA-MON10	East Asia	SRR9851029	Mongolian	Mongolian	MON	Ovis aries	9.31173
CNOA-MON11	East Asia	SRR9851030	Mongolian	Mongolian	MON	Ovis aries	9.66147
CNOA-MON12	East Asia	SRR9851035	Mongolian	Mongolian	MON	Ovis aries	11.0506
CNOA-MON13	East Asia	SRR9851036	Mongolian	Mongolian	MON	Ovis aries	9.38171
CNOA-MON14	East Asia	SRR9851033	Mongolian	Mongolian	MON	Ovis aries	10.2418
CNOA-MON15	East Asia	SRR8859413	Mongolian	Mongolian	MON	Ovis aries	10.2
CNOA-MON16	East Asia	SRR8859412	Mongolian	Mongolian	MON	Ovis aries	11
CNOA-MON17	East Asia	SRR8859411	Mongolian	Mongolian	MON	Ovis aries	11.6
CNOA-MON18	East Asia	SRR8859410	Mongolian	Mongolian	MON	Ovis aries	11
CNOA-MON19	East Asia	SRR8859417	Mongolian	Mongolian	MON	Ovis aries	36.9979
CNOA-MON20	East Asia	SRR8859416	Mongolian	Mongolian	MON	Ovis aries	13.9058
CNOA-MON21	East Asia	SRR8859415	Mongolian	Mongolian	MON	Ovis aries	12.5016
CNOA-MON22	East Asia	SRR8859414	Mongolian	Mongolian	MON	Ovis aries	15.1053
CNOA-MON23	East Asia	SRR8859409	Mongolian	Mongolian	MON	Ovis aries	12.2715
CNOA-MON24	East Asia	SRR6960915	Mongolian	Mongolian	MON	Ovis aries	13.6
CNOA-OLA19	East Asia	SRR13065176	Oula	Oula	OLA	Ovis aries	8.0045
CNOA-OLA20	East Asia	SRR13065175	Oula	Oula	OLA	Ovis aries	8.63343
CNOA-OLA21	East Asia	SRR13065174	Oula	Oula	OLA	Ovis aries	5.63
CNOA-OLA22	East Asia	SRR13065173	Oula	Oula	OLA	Ovis aries	8.41969
CNOA-OLA26	East Asia	SRR13065168	Oula	Oula	OLA	Ovis aries	5.21
CNOA-OLA27	East Asia	SRR13065167	Oula	Oula	OLA	Ovis aries	7.95906
CNOA-OLA28	East Asia	SRR13065166	Oula	Oula	OLA	Ovis aries	7.21283
CNOA-OLA29	East Asia	SRR13065165	Oula	Oula	OLA	Ovis aries	6.1193
CNOA-OLA30	East Asia	SRR13065164	Oula	Oula	OLA	Ovis aries	7.20972
CNOA-OLA31	East Asia	SRR13065163	Oula	Oula	OLA	Ovis aries	5.81956
CNOA-OLA32	East Asia	SRR13065162	Oula	Oula	OLA	Ovis aries	5.85189
CNOA-OLA34	East Asia	SRR13065159	Oula	Oula	OLA	Ovis aries	6.3839
CNOA-OLA35	East Asia	SRR13065158	Oula	Oula	OLA	Ovis aries	5.46
CNOA-PRT01	East Asia	SRR3193935	Prairie Tibetan	Prairie Tibetan	PRT	Ovis aries	5.8567
CNOA-PRT02	East Asia	SRR3193937,945	Prairie Tibetan	Prairie Tibetan	PRT	Ovis aries	5.3893
CNOA-PRT03	East Asia	SRR3193947	Prairie Tibetan	Prairie Tibetan	PRT	Ovis aries	5.981
CNOA-PRT04	East Asia	SRR3193948-949,951-952	Prairie Tibetan	Prairie Tibetan	PRT	Ovis aries	5.3215
CNOA-PRT05	East Asia	SRR3193955-956	Prairie Tibetan	Prairie Tibetan	PRT	Ovis aries	5.0809
CNOA-PRT06	East Asia	SRR3471444	Prairie Tibetan	Prairie Tibetan	PRT	Ovis aries	5.4487
CNOA-PRT07	East Asia	SRR3471448	Prairie Tibetan	Prairie Tibetan	PRT	Ovis aries	6.4382
CNOA-PRT08	East Asia	SRR3471450	Prairie Tibetan	Prairie Tibetan	PRT	Ovis aries	5.3017
CNOA-PRT09	East Asia	SRR3471451-452	Prairie Tibetan	Prairie Tibetan	PRT	Ovis aries	5.961
CNOA-PRT10	East Asia	SRR3471453,455	Prairie Tibetan	Prairie Tibetan	PRT	Ovis aries	5.4139
CNOA-SSS05	East Asia	SRR11657542	Sishui Fur	Sishui Fur	SSS	Ovis aries	20.3867
CNOA-SSS06	East Asia	SRR11657553	Sishui Fur	Sishui Fur	SSS	Ovis aries	22.4205
CNOA-SSS07	East Asia	SRR11657564	Sishui Fur	Sishui Fur	SSS	Ovis aries	22.1396
CNOA-SSS08	East Asia	SRR11657647	Sishui Fur	Sishui Fur	SSS	Ovis aries	10.8787
CNOA-SSS09	East Asia	SRR11657658	Sishui Fur	Sishui Fur	SSS	Ovis aries	20.1649
CNOA-SSS10	East Asia	SRR11657669	Sishui Fur	Sishui Fur	SSS	Ovis aries	20.1302
CNOA-SSS11	East Asia	SRR11657680	Sishui Fur	Sishui Fur	SSS	Ovis aries	20.3133
CNOA-SSS12	East Asia	SRR11657697	Sishui Fur	Sishui Fur	SSS	Ovis aries	20.1311
CNOA-SSS13	East Asia	SRR11657708	Sishui Fur	Sishui Fur	SSS	Ovis aries	20.5881
CNOA-SSS14	East Asia	SRR11657719	Sishui Fur	Sishui Fur	SSS	Ovis aries	20.046
CNOA-SSS18	East Asia	SRR8560986	Sishui Fur	Sishui Fur	SSS	Ovis aries	5.25
CNOA-STH01	East Asia	SRR3180855,871-872	Small Tail Han	Small Tail Han	STH	Ovis aries	5.4896
CNOA-STH02	East Asia	SRR3180874-875	Small Tail Han	Small Tail Han	STH	Ovis aries	6.0853
CNOA-STH03	East Asia	SRR3180876,887	Small Tail Han	Small Tail Han	STH	Ovis aries	5.8189
CNOA-STH04	East Asia	SRR3180888-889	Small Tail Han	Small Tail Han	STH	Ovis aries	5.798
CNOA-STH05	East Asia	SRR3180890-891	Small Tail Han	Small Tail Han	STH	Ovis aries	5.8915
CNOA-STH06	East Asia	SRR3184728	Small Tail Han	Small Tail Han	STH	Ovis aries	5.8006
CNOA-STH07	East Asia	SRR3184733-734	Small Tail Han	Small Tail Han	STH	Ovis aries	5.1946
CNOA-STH08	East Asia	SRR3184742,746-747	Small Tail Han	Small Tail Han	STH	Ovis aries	5.6848
CNOA-STH09	East Asia	SRR3184750-751	Small Tail Han	Small Tail Han	STH	Ovis aries	5.1245
CNOA-STH10	East Asia	SRR18578169	Small Tail Han	Small Tail Han	STH	Ovis aries	9.03
CNOA-STH102	East Asia	CRR053543	Small Tail Han	Small Tail Han	STH	Ovis aries	5.6885
CNOA-STH104	East Asia	SRR11657475	Small Tail Han	Small Tail Han	STH	Ovis aries	26.8697
CNOA-STH105	East Asia	SRR11657486	Small Tail Han	Small Tail Han	STH	Ovis aries	26.2343
CNOA-STH106	East Asia	SRR11657497	Small Tail Han	Small Tail Han	STH	Ovis aries	23.9222
CNOA-STH107	East Asia	SRR11657529	Small Tail Han	Small Tail Han	STH	Ovis aries	26.4128
CNOA-STH108	East Asia	SRR11657572	Small Tail Han	Small Tail Han	STH	Ovis aries	25.4883
CNOA-STH109	East Asia	SRR11657578	Small Tail Han	Small Tail Han	STH	Ovis aries	26.2096
CNOA-STH11	East Asia	SRR8859390	Small Tail Han	Small Tail Han	STH	Ovis aries	10.73
CNOA-STH110	East Asia	SRR11657584	Small Tail Han	Small Tail Han	STH	Ovis aries	25.5449
CNOA-STH111	East Asia	SRR11657603	Small Tail Han	Small Tail Han	STH	Ovis aries	25.6758
CNOA-STH112	East Asia	SRR11657681	Small Tail Han	Small Tail Han	STH	Ovis aries	25.9895
CNOA-STH113	East Asia	SRR11657682	Small Tail Han	Small Tail Han	STH	Ovis aries	23.385
CNOA-STH12	East Asia	SRR8859395	Small Tail Han	Small Tail Han	STH	Ovis aries	22.82
CNOA-STH13	East Asia	SRR8859396	Small Tail Han	Small Tail Han	STH	Ovis aries	10.26
CNOA-STH14	East Asia	SRR8859393	Small Tail Han	Small Tail Han	STH	Ovis aries	10.83
CNOA-STH15	East Asia	SRR8859394	Small Tail Han	Small Tail Han	STH	Ovis aries	8.55
CNOA-STH16	East Asia	SRR8859397	Small Tail Han	Small Tail Han	STH	Ovis aries	9.1
CNOA-STH17	East Asia	SRR8859398	Small Tail Han	Small Tail Han	STH	Ovis aries	8.5
CNOA-STH22	East Asia	SRR5149614	Small Tail Han	Small Tail Han	STH	Ovis aries	10.87
CNOA-TAN01	East Asia	unpublished	Tan	Tan	TAN	Ovis aries	6.1848
CNOA-TAN02	East Asia	unpublished	Tan	Tan	TAN	Ovis aries	12.2023
CNOA-TAN03	East Asia	unpublished	Tan	Tan	TAN	Ovis aries	13.2024
CNOA-TAN04	East Asia	unpublished	Tan	Tan	TAN	Ovis aries	14.6763
CNOA-TAN05	East Asia	unpublished	Tan	Tan	TAN	Ovis aries	13.0567
CNOA-TAN06	East Asia	unpublished	Tan	Tan	TAN	Ovis aries	13.4805
CNOA-TAN07	East Asia	unpublished	Tan	Tan	TAN	Ovis aries	13.1778
CNOA-TAN08	East Asia	unpublished	Tan	Tan	TAN	Ovis aries	14.1609
CNOA-TAN09	East Asia	SRR3061456	Tan	Tan	TAN	Ovis aries	5.3186
CNOA-TAN10	East Asia	SRR3061457	Tan	Tan	TAN	Ovis aries	6.323
CNOA-TAN102	East Asia	CRR053516	Tan	Tan	TAN	Ovis aries	5.2351
CNOA-TAN103	East Asia	CRR053517	Tan	Tan	TAN	Ovis aries	5.4264
CNOA-TAN107	East Asia	SRR11657463	Tan	Tan	TAN	Ovis aries	20.7032
CNOA-TAN108	East Asia	SRR11657464	Tan	Tan	TAN	Ovis aries	21.3294
CNOA-TAN109	East Asia	SRR11657465	Tan	Tan	TAN	Ovis aries	22.059
CNOA-TAN11	East Asia	SRR3061462	Tan	Tan	TAN	Ovis aries	6.0661
CNOA-TAN110	East Asia	SRR11657573	Tan	Tan	TAN	Ovis aries	22.221
CNOA-TAN111	East Asia	SRR11657574	Tan	Tan	TAN	Ovis aries	25.1245
CNOA-TAN112	East Asia	SRR11657575	Tan	Tan	TAN	Ovis aries	21.3338
CNOA-TAN113	East Asia	SRR11657576	Tan	Tan	TAN	Ovis aries	26.9733
CNOA-TAN114	East Asia	SRR11657577	Tan	Tan	TAN	Ovis aries	25.8119
CNOA-TAN115	East Asia	SRR11657688	Tan	Tan	TAN	Ovis aries	20.7802
CNOA-TAN116	East Asia	SRR11657689	Tan	Tan	TAN	Ovis aries	22.3076
CNOA-TAN12	East Asia	SRR3061463	Tan	Tan	TAN	Ovis aries	6.1761
CNOA-TAN14	East Asia	SRR3065079	Tan	Tan	TAN	Ovis aries	5.1653
CNOA-TAN16	East Asia	SRR3065081	Tan	Tan	TAN	Ovis aries	5.1078
CNOA-TAN17	East Asia	SRR3065082	Tan	Tan	TAN	Ovis aries	6.1491
CNOA-TAN18	East Asia	SRR3065083-085	Tan	Tan	TAN	Ovis aries	5.7093
CNOA-TAN20	East Asia	SRR5337772	Tan	Tan	TAN	Ovis aries	9.15
CNOA-TAN21	East Asia	SRR5337771	Tan	Tan	TAN	Ovis aries	13.8
CNOA-TAN22	East Asia	SRR5337770	Tan	Tan	TAN	Ovis aries	12.8
CNOA-TAN23	East Asia	SRR5337769	Tan	Tan	TAN	Ovis aries	13
CNOA-TAN24	East Asia	SRR5337768	Tan	Tan	TAN	Ovis aries	13.4
CNOA-TAN25	East Asia	SRR5337767	Tan	Tan	TAN	Ovis aries	12.8
CNOA-TAN26	East Asia	SRR5337766	Tan	Tan	TAN	Ovis aries	13
CNOA-TAN27	East Asia	SRR5337765	Tan	Tan	TAN	Ovis aries	13.2
CNOA-TAN31	East Asia	SRR8561027	Tan	Tan	TAN	Ovis aries	6.29
CNOA-TAN33	East Asia	SRR8561029	Tan	Tan	TAN	Ovis aries	5.14
CNOA-TIB01	East Asia	unpublished	Tibetan	Tibetan	TIB	Ovis aries	8.3399
CNOA-TIB02	East Asia	unpublished	Tibetan	Tibetan	TIB	Ovis aries	7.5435
CNOA-TIB03	East Asia	unpublished	Tibetan	Tibetan	TIB	Ovis aries	7.2062
CNOA-TIB04	East Asia	unpublished	Tibetan	Tibetan	TIB	Ovis aries	8.5016
CNOA-TIB05	East Asia	unpublished	Tibetan	Tibetan	TIB	Ovis aries	8.5165
CNOA-TIB06	East Asia	unpublished	Tibetan	Tibetan	TIB	Ovis aries	7.1606
CNOA-TIB07	East Asia	unpublished	Tibetan	Tibetan	TIB	Ovis aries	7.3701
CNOA-TIB08	East Asia	unpublished	Tibetan	Tibetan	TIB	Ovis aries	6.9417
CNOA-TIB09	East Asia	unpublished	Tibetan	Tibetan	TIB	Ovis aries	8.3764
CNOA-TIB10	East Asia	unpublished	Tibetan	Tibetan	TIB	Ovis aries	9.2689
CNOA-TIB102	East Asia	CRR053725	Tibetan	Tibetan	TIB	Ovis aries	47.048
CNOA-TIB109	East Asia	CRR053732	Tibetan	Tibetan	TIB	Ovis aries	5.0974
CNOA-TIB11	East Asia	unpublished	Tibetan	Tibetan	TIB	Ovis aries	6.007
CNOA-TIB116	East Asia	CRR053364	Tibetan	Tibetan	TIB	Ovis aries	5.7586
CNOA-TIB12	East Asia	unpublished	Tibetan	Tibetan	TIB	Ovis aries	6.9289
CNOA-TIB122	East Asia	CRR053370	Tibetan	Tibetan	TIB	Ovis aries	7.0389
CNOA-TIB128	East Asia	CRR053376	Tibetan	Tibetan	TIB	Ovis aries	5.8379
CNOA-TIB129	East Asia	CRR053377	Tibetan	Tibetan	TIB	Ovis aries	5.0727
CNOA-TIB13	East Asia	unpublished	Tibetan	Tibetan	TIB	Ovis aries	7.7571
CNOA-TIB130	East Asia	CRR053378	Tibetan	Tibetan	TIB	Ovis aries	5.1964
CNOA-TIB131	East Asia	CRR053379	Tibetan	Tibetan	TIB	Ovis aries	5.0206
CNOA-TIB132	East Asia	CRR053380	Tibetan	Tibetan	TIB	Ovis aries	5.5536
CNOA-TIB133	East Asia	CRR053381	Tibetan	Tibetan	TIB	Ovis aries	5.7179
CNOA-TIB134	East Asia	CRR053382	Tibetan	Tibetan	TIB	Ovis aries	5.6588
CNOA-TIB135	East Asia	CRR053383	Tibetan	Tibetan	TIB	Ovis aries	6.6686
CNOA-TIB139	East Asia	CRR053387	Tibetan	Tibetan	TIB	Ovis aries	5.4803
CNOA-TIB14	East Asia	unpublished	Tibetan	Tibetan	TIB	Ovis aries	8.572
CNOA-TIB140	East Asia	CRR053388	Tibetan	Tibetan	TIB	Ovis aries	5.2127
CNOA-TIB141	East Asia	CRR053389	Tibetan	Tibetan	TIB	Ovis aries	5.1338
CNOA-TIB142	East Asia	CRR053390	Tibetan	Tibetan	TIB	Ovis aries	5.3558
CNOA-TIB143	East Asia	CRR053391	Tibetan	Tibetan	TIB	Ovis aries	6.2964
CNOA-TIB144	East Asia	CRR053392	Tibetan	Tibetan	TIB	Ovis aries	6.672
CNOA-TIB145	East Asia	CRR053393	Tibetan	Tibetan	TIB	Ovis aries	6.0367
CNOA-TIB146	East Asia	CRR053394	Tibetan	Tibetan	TIB	Ovis aries	5.3458
CNOA-TIB147	East Asia	CRR053395	Tibetan	Tibetan	TIB	Ovis aries	5.8467
CNOA-TIB148	East Asia	CRR053400	Tibetan	Tibetan	TIB	Ovis aries	5.2745
CNOA-TIB149	East Asia	CRR053401	Tibetan	Tibetan	TIB	Ovis aries	5.1277
CNOA-TIB15	East Asia	unpublished	Tibetan	Tibetan	TIB	Ovis aries	7.8379
CNOA-TIB153	East Asia	CRR053405	Tibetan	Tibetan	TIB	Ovis aries	5.4668
CNOA-TIB154	East Asia	CRR053406	Tibetan	Tibetan	TIB	Ovis aries	5.9004
CNOA-TIB156	East Asia	CRR053408	Tibetan	Tibetan	TIB	Ovis aries	5.149
CNOA-TIB157	East Asia	CRR053409	Tibetan	Tibetan	TIB	Ovis aries	5.0117
CNOA-TIB158	East Asia	CRR053410	Tibetan	Tibetan	TIB	Ovis aries	5.328
CNOA-TIB159	East Asia	CRR053411	Tibetan	Tibetan	TIB	Ovis aries	5.656
CNOA-TIB16	East Asia	unpublished	Tibetan	Tibetan	TIB	Ovis aries	8.6651
CNOA-TIB161	East Asia	CRR053413	Tibetan	Tibetan	TIB	Ovis aries	6.4821
CNOA-TIB163	East Asia	CRR053415	Tibetan	Tibetan	TIB	Ovis aries	5.831
CNOA-TIB168	East Asia	CRR053420	Tibetan	Tibetan	TIB	Ovis aries	6.5458
CNOA-TIB17	East Asia	unpublished	Tibetan	Tibetan	TIB	Ovis aries	7.2081
CNOA-TIB170	East Asia	CRR053422	Tibetan	Tibetan	TIB	Ovis aries	5.8882
CNOA-TIB173	East Asia	CRR053429	Tibetan	Tibetan	TIB	Ovis aries	5.4555
CNOA-TIB174	East Asia	CRR053430	Tibetan	Tibetan	TIB	Ovis aries	6.3112
CNOA-TIB176	East Asia	CRR053432	Tibetan	Tibetan	TIB	Ovis aries	6.2838
CNOA-TIB177	East Asia	CRR053433	Tibetan	Tibetan	TIB	Ovis aries	6.2319
CNOA-TIB178	East Asia	CRR053434	Tibetan	Tibetan	TIB	Ovis aries	5.777
CNOA-TIB179	East Asia	CRR053435	Tibetan	Tibetan	TIB	Ovis aries	5.2102
CNOA-TIB18	East Asia	unpublished	Tibetan	Tibetan	TIB	Ovis aries	5.882
CNOA-TIB180	East Asia	CRR053436	Tibetan	Tibetan	TIB	Ovis aries	5.3141
CNOA-TIB181	East Asia	CRR053437	Tibetan	Tibetan	TIB	Ovis aries	7.0329
CNOA-TIB183	East Asia	CRR053439	Tibetan	Tibetan	TIB	Ovis aries	5.1936
CNOA-TIB19	East Asia	unpublished	Tibetan	Tibetan	TIB	Ovis aries	10.2508
CNOA-TIB20	East Asia	unpublished	Tibetan	Tibetan	TIB	Ovis aries	7.8386
CNOA-TIB200	East Asia	SRR12397002	Tibetan	Tibetan	TIB	Ovis aries	18.4636
CNOA-TIB201	East Asia	SRR12397003	Tibetan	Tibetan	TIB	Ovis aries	17.949
CNOA-TIB202	East Asia	SRR12397005	Tibetan	Tibetan	TIB	Ovis aries	17.474
CNOA-TIB203	East Asia	SRR12397006	Tibetan	Tibetan	TIB	Ovis aries	19.0507
CNOA-TIB204	East Asia	SRR12397007	Tibetan	Tibetan	TIB	Ovis aries	19.8593
CNOA-TIB205	East Asia	SRR12397008	Tibetan	Tibetan	TIB	Ovis aries	19.3134
CNOA-TIB206	East Asia	SRR12397009	Tibetan	Tibetan	TIB	Ovis aries	17.2574
CNOA-TIB207	East Asia	SRR12397010	Tibetan	Tibetan	TIB	Ovis aries	18.6333
CNOA-TIB208	East Asia	SRR12397011	Tibetan	Tibetan	TIB	Ovis aries	17.3639
CNOA-TIB21	East Asia	SRR501863	Tibetan	Tibetan	TIB	Ovis aries	6.6932
CNOA-TIB210	East Asia	SRR19392610	Tibetan	Tibetan	TIB	Ovis aries	15.45
CNOA-TIB211	East Asia	SRR19392609	Tibetan	Tibetan	TIB	Ovis aries	17.88
CNOA-TIB212	East Asia	SRR19392348	Tibetan	Tibetan	TIB	Ovis aries	15.85
CNOA-TIB213	East Asia	SRR19392531	Tibetan	Tibetan	TIB	Ovis aries	16.31
CNOA-TIB214	East Asia	SRR19392234	Tibetan	Tibetan	TIB	Ovis aries	13
CNOA-TIB215	East Asia	SRR19392221	Tibetan	Tibetan	TIB	Ovis aries	12.8
CNOA-TIB216	East Asia	SRR19392210	Tibetan	Tibetan	TIB	Ovis aries	13.4
CNOA-TIB217	East Asia	SRR19392493	Tibetan	Tibetan	TIB	Ovis aries	16.04
CNOA-TIB218	East Asia	SRR19392482	Tibetan	Tibetan	TIB	Ovis aries	16.38
CNOA-TIB219	East Asia	SRR19392471	Tibetan	Tibetan	TIB	Ovis aries	17.67
CNOA-TIB22	East Asia	SRR501845	Tibetan	Tibetan	TIB	Ovis aries	9.2513
CNOA-TIB220	East Asia	SRR19392608	Tibetan	Tibetan	TIB	Ovis aries	15.58
CNOA-TIB221	East Asia	SRR19392597	Tibetan	Tibetan	TIB	Ovis aries	15.01
CNOA-TIB222	East Asia	SRR19392586	Tibetan	Tibetan	TIB	Ovis aries	15.03
CNOA-TIB223	East Asia	SRR19392575	Tibetan	Tibetan	TIB	Ovis aries	17.52
CNOA-TIB224	East Asia	SRR19392414	Tibetan	Tibetan	TIB	Ovis aries	15
CNOA-TIB225	East Asia	SRR19392403	Tibetan	Tibetan	TIB	Ovis aries	14.9
CNOA-TIB226	East Asia	SRR19392392	Tibetan	Tibetan	TIB	Ovis aries	15.34
CNOA-TIB227	East Asia	SRR19392381	Tibetan	Tibetan	TIB	Ovis aries	14.62
CNOA-TIB228	East Asia	SRR19392370	Tibetan	Tibetan	TIB	Ovis aries	14.44
CNOA-TIB229	East Asia	SRR19392359	Tibetan	Tibetan	TIB	Ovis aries	14.25
CNOA-TIB23	East Asia	SRR501857	Tibetan	Tibetan	TIB	Ovis aries	17.3815
CNOA-TIB230	East Asia	SRR19392347	Tibetan	Tibetan	TIB	Ovis aries	15.7
CNOA-TIB231	East Asia	SRR19392336	Tibetan	Tibetan	TIB	Ovis aries	14.87
CNOA-TIB232	East Asia	SRR19392325	Tibetan	Tibetan	TIB	Ovis aries	14.65
CNOA-TIB233	East Asia	SRR19392278	Tibetan	Tibetan	TIB	Ovis aries	14
CNOA-TIB234	East Asia	SRR19392267	Tibetan	Tibetan	TIB	Ovis aries	13.4
CNOA-TIB235	East Asia	SRR19392256	Tibetan	Tibetan	TIB	Ovis aries	13.8
CNOA-TIB236	East Asia	SRR19392245	Tibetan	Tibetan	TIB	Ovis aries	14.2
CNOA-TIB237	East Asia	SRR19392564	Tibetan	Tibetan	TIB	Ovis aries	15.05
CNOA-TIB238	East Asia	SRR19392553	Tibetan	Tibetan	TIB	Ovis aries	16.5
CNOA-TIB239	East Asia	SRR19392542	Tibetan	Tibetan	TIB	Ovis aries	15.64
CNOA-TIB24	East Asia	SRR501894	Tibetan	Tibetan	TIB	Ovis aries	12.4763
CNOA-TIB240	East Asia	SRR19392530	Tibetan	Tibetan	TIB	Ovis aries	15.77
CNOA-TIB241	East Asia	SRR19392519	Tibetan	Tibetan	TIB	Ovis aries	14.71
CNOA-TIB242	East Asia	SRR19392508	Tibetan	Tibetan	TIB	Ovis aries	15.06
CNOA-TIB243	East Asia	SRR19392311	Tibetan	Tibetan	TIB	Ovis aries	14.86
CNOA-TIB244	East Asia	SRR19392300	Tibetan	Tibetan	TIB	Ovis aries	15.26
CNOA-TIB245	East Asia	SRR19392289	Tibetan	Tibetan	TIB	Ovis aries	14.65
CNOA-TIB246	East Asia	SRR19392464	Tibetan	Tibetan	TIB	Ovis aries	14.41
CNOA-TIB247	East Asia	SRR19392453	Tibetan	Tibetan	TIB	Ovis aries	17.17
CNOA-TIB248	East Asia	SRR19392442	Tibetan	Tibetan	TIB	Ovis aries	14.05
CNOA-TIB249	East Asia	SRR19392431	Tibetan	Tibetan	TIB	Ovis aries	14.99
CNOA-TIB250	East Asia	SRR19392233	Tibetan	Tibetan	TIB	Ovis aries	15.31
CNOA-TIB251	East Asia	SRR19392230	Tibetan	Tibetan	TIB	Ovis aries	15.39
CNOA-TIB252	East Asia	SRR19392229	Tibetan	Tibetan	TIB	Ovis aries	15.1
CNOA-TIB253	East Asia	SRR19392228	Tibetan	Tibetan	TIB	Ovis aries	15.12
CNOA-TIB254	East Asia	SRR19392227	Tibetan	Tibetan	TIB	Ovis aries	15.87
CNOA-TIB255	East Asia	SRR19392226	Tibetan	Tibetan	TIB	Ovis aries	14.77
CNOA-TIB256	East Asia	SRR19392225	Tibetan	Tibetan	TIB	Ovis aries	13.46
CNOA-TIB257	East Asia	SRR19392224	Tibetan	Tibetan	TIB	Ovis aries	17.09
CNOA-TIB258	East Asia	SRR19392223	Tibetan	Tibetan	TIB	Ovis aries	15.48
CNOA-TIB259	East Asia	SRR19392222	Tibetan	Tibetan	TIB	Ovis aries	15
CNOA-TIB260	East Asia	SRR19392220	Tibetan	Tibetan	TIB	Ovis aries	15.61
CNOA-TIB261	East Asia	SRR19392219	Tibetan	Tibetan	TIB	Ovis aries	13.58
CNOA-TIB262	East Asia	SRR19392218	Tibetan	Tibetan	TIB	Ovis aries	15.3
CNOA-TIB263	East Asia	SRR19392217	Tibetan	Tibetan	TIB	Ovis aries	16.26
CNOA-TIB264	East Asia	SRR19392216	Tibetan	Tibetan	TIB	Ovis aries	17.43
CNOA-TIB265	East Asia	SRR19392215	Tibetan	Tibetan	TIB	Ovis aries	14.61
CNOA-TIB266	East Asia	SRR19392214	Tibetan	Tibetan	TIB	Ovis aries	14.07
CNOA-TIB267	East Asia	SRR19392213	Tibetan	Tibetan	TIB	Ovis aries	14.5
CNOA-TIB268	East Asia	SRR19392212	Tibetan	Tibetan	TIB	Ovis aries	13.02
CNOA-TIB269	East Asia	SRR19392211	Tibetan	Tibetan	TIB	Ovis aries	13.24
CNOA-TIB270	East Asia	SRR19392209	Tibetan	Tibetan	TIB	Ovis aries	13.84
CNOA-TIB271	East Asia	SRR19392502	Tibetan	Tibetan	TIB	Ovis aries	16.16
CNOA-TIB272	East Asia	SRR19392501	Tibetan	Tibetan	TIB	Ovis aries	16.43
CNOA-TIB273	East Asia	SRR19392500	Tibetan	Tibetan	TIB	Ovis aries	15.8
CNOA-TIB274	East Asia	SRR19392499	Tibetan	Tibetan	TIB	Ovis aries	13.55
CNOA-TIB275	East Asia	SRR19392498	Tibetan	Tibetan	TIB	Ovis aries	12.18
CNOA-TIB276	East Asia	SRR19392497	Tibetan	Tibetan	TIB	Ovis aries	13.75
CNOA-TIB277	East Asia	SRR19392496	Tibetan	Tibetan	TIB	Ovis aries	12.95
CNOA-TIB278	East Asia	SRR19392495	Tibetan	Tibetan	TIB	Ovis aries	12.36
CNOA-TIB279	East Asia	SRR19392494	Tibetan	Tibetan	TIB	Ovis aries	16
CNOA-TIB280	East Asia	SRR19392492	Tibetan	Tibetan	TIB	Ovis aries	14.76
CNOA-TIB284	East Asia	SRR16036518	Tibetan	Tibetan	TIB	Ovis aries	13.2
CNOA-TIB285	East Asia	SRR16036517	Tibetan	Tibetan	TIB	Ovis aries	13.2
CNOA-TIB287	East Asia	SRR6960913	Tibetan	Tibetan	TIB	Ovis aries	11.2
CNOA-TIB289	East Asia	SRR5149616	Tibetan	Tibetan	TIB	Ovis aries	8.93
CNOA-TIB318	East Asia	SRR1999361	Tibetan	Tibetan	TIB	Ovis aries	7.99
CNOA-TIB319	East Asia	SRR1999363	Tibetan	Tibetan	TIB	Ovis aries	7.66
CNOA-TIB320	East Asia	SRR1999366	Tibetan	Tibetan	TIB	Ovis aries	7.25
CNOA-TIB321	East Asia	SRR1999369	Tibetan	Tibetan	TIB	Ovis aries	9.21
CNOA-TIB322	East Asia	SRR1999372	Tibetan	Tibetan	TIB	Ovis aries	6.17
CNOA-TIB323	East Asia	SRR1999373	Tibetan	Tibetan	TIB	Ovis aries	9.4
CNOA-TIB324	East Asia	SRR1999375	Tibetan	Tibetan	TIB	Ovis aries	10.06
CNOA-TIB325	East Asia	SRR1999376	Tibetan	Tibetan	TIB	Ovis aries	6.75
CNOA-TIB326	East Asia	SRR1999378	Tibetan	Tibetan	TIB	Ovis aries	6.4
CNOA-TIB327	East Asia	SRR1999380	Tibetan	Tibetan	TIB	Ovis aries	7.69
CNOA-OLA01	East Asia	unpublished	Tibetan Oula	Tibetan Oula	TOLA	Ovis aries	9.9429
CNOA-OLA02	East Asia	unpublished	Tibetan Oula	Tibetan Oula	TOLA	Ovis aries	9.8694
CNOA-OLA03	East Asia	unpublished	Tibetan Oula	Tibetan Oula	TOLA	Ovis aries	10.7363
CNOA-OLA04	East Asia	unpublished	Tibetan Oula	Tibetan Oula	TOLA	Ovis aries	12.2152
CNOA-OLA05	East Asia	SRR3043353,355	Tibetan Oula	Tibetan Oula	TOLA	Ovis aries	5.98
CNOA-OLA07	East Asia	SRR3043358-359	Tibetan Oula	Tibetan Oula	TOLA	Ovis aries	5.1877
CNOA-OLA08	East Asia	SRR3043360-362	Tibetan Oula	Tibetan Oula	TOLA	Ovis aries	5.2595
CNOA-OLA09	East Asia	SRR3054904	Tibetan Oula	Tibetan Oula	TOLA	Ovis aries	5.4618
CNOA-OLA10	East Asia	SRR3054905	Tibetan Oula	Tibetan Oula	TOLA	Ovis aries	6.1795
CNOA-OLA11	East Asia	SRR3054976	Tibetan Oula	Tibetan Oula	TOLA	Ovis aries	5.5289
CNOA-OLA12	East Asia	SRR3055048-049	Tibetan Oula	Tibetan Oula	TOLA	Ovis aries	5.7695
CNOA-OLA13	East Asia	SRR3055050	Tibetan Oula	Tibetan Oula	TOLA	Ovis aries	5.6794
CNOA-OLA14	East Asia	SRR3055051-052	Tibetan Oula	Tibetan Oula	TOLA	Ovis aries	5.493
CNOA-WZM01	East Asia	SRR3068438	Ujumqin	Ujumqin	WZM	Ovis aries	5.9383
CNOA-WZM02	East Asia	SRR3068457	Ujumqin	Ujumqin	WZM	Ovis aries	5.6619
CNOA-WZM03	East Asia	SRR3068467	Ujumqin	Ujumqin	WZM	Ovis aries	5.5258
CNOA-WZM04	East Asia	SRR3068471	Ujumqin	Ujumqin	WZM	Ovis aries	5.9154
CNOA-WZM05	East Asia	SRR3068478	Ujumqin	Ujumqin	WZM	Ovis aries	5.7568
CNOA-WZM06	East Asia	SRR3087354	Ujumqin	Ujumqin	WZM	Ovis aries	5.602
CNOA-WZM07	East Asia	SRR3087367,371	Ujumqin	Ujumqin	WZM	Ovis aries	8.6167
CNOA-WZM08	East Asia	SRR3087377	Ujumqin	Ujumqin	WZM	Ovis aries	5.8724
CNOA-WZM10	East Asia	SRR3087385,388	Ujumqin	Ujumqin	WZM	Ovis aries	5.2647
Ujumqin	East Asia	SRR17188203	Ujumqin	Ujumqin	WZM	Ovis aries	23.7329
CNOA-VLT01	East Asia	SRR2992628	Valley Tibetan	Valley Tibetan	VLT	Ovis aries	5.4498
CNOA-VLT02	East Asia	SRR2992761	Valley Tibetan	Valley Tibetan	VLT	Ovis aries	5.81
CNOA-VLT03	East Asia	SRR2992782,820	Valley Tibetan	Valley Tibetan	VLT	Ovis aries	5.3656
CNOA-VLT04	East Asia	SRR2997142	Valley Tibetan	Valley Tibetan	VLT	Ovis aries	5.3657
CNOA-VLT05	East Asia	SRR2997388	Valley Tibetan	Valley Tibetan	VLT	Ovis aries	5.3837
CNOA-VLT06	East Asia	SRR2997390	Valley Tibetan	Valley Tibetan	VLT	Ovis aries	5.9114
CNOA-VLT07	East Asia	SRR2997424	Valley Tibetan	Valley Tibetan	VLT	Ovis aries	6.2458
CNOA-VLT08	East Asia	SRR2997425	Valley Tibetan	Valley Tibetan	VLT	Ovis aries	5.4964
CNOA-VLT09	East Asia	SRR3022928	Valley Tibetan	Valley Tibetan	VLT	Ovis aries	5.0645
CNOA-VLT10	East Asia	SRR3023068-069	Valley Tibetan	Valley Tibetan	VLT	Ovis aries	5.1272
CNOA-WDS06	East Asia	CRR053529	Wadi	Wadi	WDS	Ovis aries	5.0833
CNOA-WDS07	East Asia	CRR053530	Wadi	Wadi	WDS	Ovis aries	5.0249
CNOA-WDS08	East Asia	CRR053531	Wadi	Wadi	WDS	Ovis aries	6.3237
CNOA-WDS09	East Asia	CRR053532	Wadi	Wadi	WDS	Ovis aries	5.0902
CNOA-WDS10	East Asia	SRR11657466	Wadi	Wadi	WDS	Ovis aries	17.0639
CNOA-WDS11	East Asia	SRR11657467	Wadi	Wadi	WDS	Ovis aries	23.5415
CNOA-WDS12	East Asia	SRR11657468	Wadi	Wadi	WDS	Ovis aries	22.075
CNOA-WDS13	East Asia	SRR11657469	Wadi	Wadi	WDS	Ovis aries	18.8311
CNOA-WDS14	East Asia	SRR11657470	Wadi	Wadi	WDS	Ovis aries	21.2631
CNOA-WDS15	East Asia	SRR11657471	Wadi	Wadi	WDS	Ovis aries	24.4101
CNOA-WDS16	East Asia	SRR11657472	Wadi	Wadi	WDS	Ovis aries	23.7536
CNOA-WDS17	East Asia	SRR11657473	Wadi	Wadi	WDS	Ovis aries	34.033
CNOA-WDS18	East Asia	SRR11657474	Wadi	Wadi	WDS	Ovis aries	18.5152
CNOA-WDS19	East Asia	SRR11657570	Wadi	Wadi	WDS	Ovis aries	18.5331
CNOA-WDS20	East Asia	SRR12396939	Wadi	Wadi	WDS	Ovis aries	44.1998
CNOA-WDS21	East Asia	SRR12396940	Wadi	Wadi	WDS	Ovis aries	40.2717
CNOA-WDS22	East Asia	SRR12396941	Wadi	Wadi	WDS	Ovis aries	32.0703
CNOA-WDS26	East Asia	SRR8560975	Wadi	Wadi	WDS	Ovis aries	5.74
CNOA-WAG01	East Asia	SRR11657594	Waggir	Waggir	WAG	Ovis aries	25.4757
CNOA-WAG02	East Asia	SRR11657596	Waggir	Waggir	WAG	Ovis aries	26.1324
CNOA-WAG03	East Asia	SRR11657597	Waggir	Waggir	WAG	Ovis aries	26.0214
CNOA-WAG04	East Asia	SRR11657598	Waggir	Waggir	WAG	Ovis aries	24.1347
CNOA-WAG05	East Asia	SRR11657599	Waggir	Waggir	WAG	Ovis aries	25.8853
CNOA-WAG06	East Asia	SRR11657615	Waggir	Waggir	WAG	Ovis aries	21.8775
CNOA-WAG07	East Asia	SRR11657616	Waggir	Waggir	WAG	Ovis aries	24.3308
CNOA-WAG08	East Asia	SRR11657617	Waggir	Waggir	WAG	Ovis aries	31.5026
CNOA-WAG09	East Asia	SRR11657618	Waggir	Waggir	WAG	Ovis aries	26.4054
CNOA-WAG10	East Asia	SRR11657619	Waggir	Waggir	WAG	Ovis aries	25.3803
CNOA-YBB01	East Asia	unpublished	Yunnan	Yunnan	YNS	Ovis aries	8.867
CNOA-YBB02	East Asia	unpublished	Yunnan	Yunnan	YNS	Ovis aries	9.2455
CNOA-YBB03	East Asia	unpublished	Yunnan	Yunnan	YNS	Ovis aries	8.6873
CNOA-YBB04	East Asia	unpublished	Yunnan	Yunnan	YNS	Ovis aries	8.3734
CNOA-YBB05	East Asia	unpublished	Yunnan	Yunnan	YNS	Ovis aries	8.7708
CNOA-YBB06	East Asia	unpublished	Yunnan	Yunnan	YNS	Ovis aries	8.2626
CNOA-YBB07	East Asia	unpublished	Yunnan	Yunnan	YNS	Ovis aries	8.8948
CNOA-YBB08	East Asia	unpublished	Yunnan	Yunnan	YNS	Ovis aries	9.0793
CNOA-YBB09	East Asia	unpublished	Yunnan	Yunnan	YNS	Ovis aries	9.4368
CNOA-YBB10	East Asia	unpublished	Yunnan	Yunnan	YNS	Ovis aries	8.8279
CNOA-YBB100	East Asia	unpublished	Yunnan	Yunnan	YNS	Ovis aries	11.5773
CNOA-YBB11	East Asia	unpublished	Yunnan	Yunnan	YNS	Ovis aries	9.1518
CNOA-YBB12	East Asia	unpublished	Yunnan	Yunnan	YNS	Ovis aries	8.5422
CNOA-YBB13	East Asia	unpublished	Yunnan	Yunnan	YNS	Ovis aries	8.7631
CNOA-YBB14	East Asia	unpublished	Yunnan	Yunnan	YNS	Ovis aries	8.6884
CNOA-YBB15	East Asia	unpublished	Yunnan	Yunnan	YNS	Ovis aries	8.3555
CNOA-YBB16	East Asia	unpublished	Yunnan	Yunnan	YNS	Ovis aries	9.1329
CNOA-YBB17	East Asia	unpublished	Yunnan	Yunnan	YNS	Ovis aries	8.5183
CNOA-YBB18	East Asia	unpublished	Yunnan	Yunnan	YNS	Ovis aries	8.0708
CNOA-YBB19	East Asia	unpublished	Yunnan	Yunnan	YNS	Ovis aries	8.1874
CNOA-YBB20	East Asia	unpublished	Yunnan	Yunnan	YNS	Ovis aries	8.3158
CNOA-YBB21	East Asia	unpublished	Yunnan	Yunnan	YNS	Ovis aries	7.9817
CNOA-YBB22	East Asia	unpublished	Yunnan	Yunnan	YNS	Ovis aries	8.4204
CNOA-YBB23	East Asia	unpublished	Yunnan	Yunnan	YNS	Ovis aries	8.2212
CNOA-YBB24	East Asia	unpublished	Yunnan	Yunnan	YNS	Ovis aries	8.7257
CNOA-YBB25	East Asia	unpublished	Yunnan	Yunnan	YNS	Ovis aries	10.8091
CNOA-YBB26	East Asia	unpublished	Yunnan	Yunnan	YNS	Ovis aries	9.4555
CNOA-YBB27	East Asia	unpublished	Yunnan	Yunnan	YNS	Ovis aries	8.7633
CNOA-YBB28	East Asia	unpublished	Yunnan	Yunnan	YNS	Ovis aries	8.5521
CNOA-YBB29	East Asia	unpublished	Yunnan	Yunnan	YNS	Ovis aries	9.1673
CNOA-YBB31	East Asia	unpublished	Yunnan	Yunnan	YNS	Ovis aries	9.0401
CNOA-YBB32	East Asia	unpublished	Yunnan	Yunnan	YNS	Ovis aries	10.1274
CNOA-YBB34	East Asia	unpublished	Yunnan	Yunnan	YNS	Ovis aries	9.4156
CNOA-YBB35	East Asia	unpublished	Yunnan	Yunnan	YNS	Ovis aries	9.961
CNOA-YBB38	East Asia	unpublished	Yunnan	Yunnan	YNS	Ovis aries	9.9861
CNOA-YBB40	East Asia	unpublished	Yunnan	Yunnan	YNS	Ovis aries	8.4846
CNOA-YBB41	East Asia	unpublished	Yunnan	Yunnan	YNS	Ovis aries	8.6814
CNOA-YBB42	East Asia	unpublished	Yunnan	Yunnan	YNS	Ovis aries	8.6175
CNOA-YBB43	East Asia	unpublished	Yunnan	Yunnan	YNS	Ovis aries	8.3951
CNOA-YBB44	East Asia	unpublished	Yunnan	Yunnan	YNS	Ovis aries	11.7041
CNOA-YBB45	East Asia	unpublished	Yunnan	Yunnan	YNS	Ovis aries	8.3366
CNOA-YBB46	East Asia	unpublished	Yunnan	Yunnan	YNS	Ovis aries	8.831
CNOA-YBB47	East Asia	unpublished	Yunnan	Yunnan	YNS	Ovis aries	9.1195
CNOA-YBB48	East Asia	unpublished	Yunnan	Yunnan	YNS	Ovis aries	8.2459
CNOA-YBB49	East Asia	unpublished	Yunnan	Yunnan	YNS	Ovis aries	9.0782
CNOA-YBB50	East Asia	unpublished	Yunnan	Yunnan	YNS	Ovis aries	8.0524
CNOA-YBB51	East Asia	unpublished	Yunnan	Yunnan	YNS	Ovis aries	11.8803
CNOA-YBB52	East Asia	unpublished	Yunnan	Yunnan	YNS	Ovis aries	12.3642
CNOA-YBB53	East Asia	unpublished	Yunnan	Yunnan	YNS	Ovis aries	8.8192
CNOA-YBB54	East Asia	unpublished	Yunnan	Yunnan	YNS	Ovis aries	8.8913
CNOA-YBB55	East Asia	unpublished	Yunnan	Yunnan	YNS	Ovis aries	8.2198
CNOA-YBB56	East Asia	unpublished	Yunnan	Yunnan	YNS	Ovis aries	9.1094
CNOA-YBB57	East Asia	unpublished	Yunnan	Yunnan	YNS	Ovis aries	8.5841
CNOA-YBB58	East Asia	unpublished	Yunnan	Yunnan	YNS	Ovis aries	9.3201
CNOA-YBB59	East Asia	unpublished	Yunnan	Yunnan	YNS	Ovis aries	12.3952
CNOA-YBB60	East Asia	unpublished	Yunnan	Yunnan	YNS	Ovis aries	12.1218
CNOA-YBB61	East Asia	unpublished	Yunnan	Yunnan	YNS	Ovis aries	11.7096
CNOA-YBB62	East Asia	unpublished	Yunnan	Yunnan	YNS	Ovis aries	9.0569
CNOA-YBB63	East Asia	unpublished	Yunnan	Yunnan	YNS	Ovis aries	12.0491
CNOA-YBB64	East Asia	unpublished	Yunnan	Yunnan	YNS	Ovis aries	8.6968
CNOA-YBB65	East Asia	unpublished	Yunnan	Yunnan	YNS	Ovis aries	8.2082
CNOA-YBB66	East Asia	unpublished	Yunnan	Yunnan	YNS	Ovis aries	9.1324
CNOA-YBB67	East Asia	unpublished	Yunnan	Yunnan	YNS	Ovis aries	8.5731
CNOA-YBB68	East Asia	unpublished	Yunnan	Yunnan	YNS	Ovis aries	8.5107
CNOA-YBB69	East Asia	unpublished	Yunnan	Yunnan	YNS	Ovis aries	11.3873
CNOA-YBB70	East Asia	unpublished	Yunnan	Yunnan	YNS	Ovis aries	8.6287
CNOA-YBB71	East Asia	unpublished	Yunnan	Yunnan	YNS	Ovis aries	10.446
CNOA-YBB72	East Asia	unpublished	Yunnan	Yunnan	YNS	Ovis aries	8.6623
CNOA-YBB73	East Asia	unpublished	Yunnan	Yunnan	YNS	Ovis aries	8.6681
CNOA-YBB74	East Asia	unpublished	Yunnan	Yunnan	YNS	Ovis aries	8.7578
CNOA-YBB75	East Asia	unpublished	Yunnan	Yunnan	YNS	Ovis aries	11.0148
CNOA-YBB76	East Asia	unpublished	Yunnan	Yunnan	YNS	Ovis aries	12.5522
CNOA-YBB77	East Asia	unpublished	Yunnan	Yunnan	YNS	Ovis aries	8.4447
CNOA-YBB78	East Asia	unpublished	Yunnan	Yunnan	YNS	Ovis aries	10.6716
CNOA-YBB79	East Asia	unpublished	Yunnan	Yunnan	YNS	Ovis aries	8.7451
CNOA-YBB80	East Asia	unpublished	Yunnan	Yunnan	YNS	Ovis aries	8.7564
CNOA-YBB81	East Asia	unpublished	Yunnan	Yunnan	YNS	Ovis aries	8.7114
CNOA-YBB82	East Asia	unpublished	Yunnan	Yunnan	YNS	Ovis aries	8.743
CNOA-YBB83	East Asia	unpublished	Yunnan	Yunnan	YNS	Ovis aries	8.8534
CNOA-YBB84	East Asia	unpublished	Yunnan	Yunnan	YNS	Ovis aries	12.0747
CNOA-YBB85	East Asia	unpublished	Yunnan	Yunnan	YNS	Ovis aries	10.0696
CNOA-YBB86	East Asia	unpublished	Yunnan	Yunnan	YNS	Ovis aries	10.1595
CNOA-YBB87	East Asia	unpublished	Yunnan	Yunnan	YNS	Ovis aries	11.2369
CNOA-YBB88	East Asia	unpublished	Yunnan	Yunnan	YNS	Ovis aries	11.6339
CNOA-YBB89	East Asia	unpublished	Yunnan	Yunnan	YNS	Ovis aries	8.7918
CNOA-YBB90	East Asia	unpublished	Yunnan	Yunnan	YNS	Ovis aries	8.7371
CNOA-YBB91	East Asia	unpublished	Yunnan	Yunnan	YNS	Ovis aries	8.9627
CNOA-YBB92	East Asia	unpublished	Yunnan	Yunnan	YNS	Ovis aries	8.7011
CNOA-YBB93	East Asia	unpublished	Yunnan	Yunnan	YNS	Ovis aries	8.5266
CNOA-YBB94	East Asia	unpublished	Yunnan	Yunnan	YNS	Ovis aries	8.5241
CNOA-YBB95	East Asia	unpublished	Yunnan	Yunnan	YNS	Ovis aries	12.6978
CNOA-YBB96	East Asia	unpublished	Yunnan	Yunnan	YNS	Ovis aries	8.7229
CNOA-YBB97	East Asia	unpublished	Yunnan	Yunnan	YNS	Ovis aries	8.708
CNOA-YBB98	East Asia	unpublished	Yunnan	Yunnan	YNS	Ovis aries	10.9422
CNOA-YBB99	East Asia	unpublished	Yunnan	Yunnan	YNS	Ovis aries	11.7955
CNOA-YNS01	East Asia	unpublished	Yunnan	Yunnan	YNS	Ovis aries	8.5764
CNOA-YNS02	East Asia	unpublished	Yunnan	Yunnan	YNS	Ovis aries	8.8784
CNOA-YNS03	East Asia	unpublished	Yunnan	Yunnan	YNS	Ovis aries	9.3012
CNOA-YNS04	East Asia	unpublished	Yunnan	Yunnan	YNS	Ovis aries	8.2664
CNOA-YNS05	East Asia	unpublished	Yunnan	Yunnan	YNS	Ovis aries	8.6281
CNOA-YNS06	East Asia	unpublished	Yunnan	Yunnan	YNS	Ovis aries	8.4936
CNOA-YNS07	East Asia	unpublished	Yunnan	Yunnan	YNS	Ovis aries	8.8846
CNOA-YNS08	East Asia	unpublished	Yunnan	Yunnan	YNS	Ovis aries	8.3865
CNOA-YNS09	East Asia	unpublished	Yunnan	Yunnan	YNS	Ovis aries	8.8921
CNOA-YNS10	East Asia	unpublished	Yunnan	Yunnan	YNS	Ovis aries	9.1067
CNOA-YNS11	East Asia	unpublished	Yunnan	Yunnan	YNS	Ovis aries	8.9717
CNOA-YNS12	East Asia	unpublished	Yunnan	Yunnan	YNS	Ovis aries	8.2319
CNOA-YNS13	East Asia	unpublished	Yunnan	Yunnan	YNS	Ovis aries	9.1032
CNOA-YNS14	East Asia	unpublished	Yunnan	Yunnan	YNS	Ovis aries	8.8471
CNOA-YNS15	East Asia	unpublished	Yunnan	Yunnan	YNS	Ovis aries	8.3394
CNOA-YNS16	East Asia	unpublished	Yunnan	Yunnan	YNS	Ovis aries	8.5178
CNOA-YNS17	East Asia	unpublished	Yunnan	Yunnan	YNS	Ovis aries	8.4999
CNOA-YNS18	East Asia	unpublished	Yunnan	Yunnan	YNS	Ovis aries	8.0815
CNOA-YNS19	East Asia	unpublished	Yunnan	Yunnan	YNS	Ovis aries	9.3941
CNOA-YNS20	East Asia	unpublished	Yunnan	Yunnan	YNS	Ovis aries	9.049
CNOA-YNS21	East Asia	unpublished	Yunnan	Yunnan	YNS	Ovis aries	8.8838
CNOA-YNS22	East Asia	unpublished	Yunnan	Yunnan	YNS	Ovis aries	8.1828
CNOA-YNS23	East Asia	unpublished	Yunnan	Yunnan	YNS	Ovis aries	9.1194
CNOA-YNS24	East Asia	unpublished	Yunnan	Yunnan	YNS	Ovis aries	8.8046
CNOA-YNS25	East Asia	unpublished	Yunnan	Yunnan	YNS	Ovis aries	8.9032
CNOA-YNS26	East Asia	unpublished	Yunnan	Yunnan	YNS	Ovis aries	10.7491
CNOA-YNS27	East Asia	unpublished	Yunnan	Yunnan	YNS	Ovis aries	8.8973
CNOA-YNS28	East Asia	unpublished	Yunnan	Yunnan	YNS	Ovis aries	9.124
CNOA-YNS29	East Asia	unpublished	Yunnan	Yunnan	YNS	Ovis aries	7.7496
CNOA-YNS30	East Asia	unpublished	Yunnan	Yunnan	YNS	Ovis aries	9.8049
CNOA-YNS31	East Asia	unpublished	Yunnan	Yunnan	YNS	Ovis aries	12.6262
CNOA-YNS32	East Asia	unpublished	Yunnan	Yunnan	YNS	Ovis aries	7.5288
CNOA-YNS33	East Asia	unpublished	Yunnan	Yunnan	YNS	Ovis aries	8.9967
CNOA-YNS34	East Asia	unpublished	Yunnan	Yunnan	YNS	Ovis aries	12.0316
CNOA-YNS35	East Asia	unpublished	Yunnan	Yunnan	YNS	Ovis aries	9.1222
CNOA-YNS36	East Asia	unpublished	Yunnan	Yunnan	YNS	Ovis aries	8.1285
CNOA-YNS37	East Asia	unpublished	Yunnan	Yunnan	YNS	Ovis aries	9.1987
CNOA-YNS38	East Asia	unpublished	Yunnan	Yunnan	YNS	Ovis aries	8.5255
CNOA-YNS39	East Asia	unpublished	Yunnan	Yunnan	YNS	Ovis aries	8.3261
CNOA-YNS40	East Asia	unpublished	Yunnan	Yunnan	YNS	Ovis aries	8.9368
CNOA-YNS41	East Asia	unpublished	Yunnan	Yunnan	YNS	Ovis aries	8.7794
CNOA-YNS42	East Asia	unpublished	Yunnan	Yunnan	YNS	Ovis aries	8.8331
CNOA-YNS43	East Asia	unpublished	Yunnan	Yunnan	YNS	Ovis aries	8.3868
CNOA-YNS44	East Asia	unpublished	Yunnan	Yunnan	YNS	Ovis aries	8.4186
CNOA-YNS45	East Asia	unpublished	Yunnan	Yunnan	YNS	Ovis aries	8.3244
CNOA-YNS46	East Asia	unpublished	Yunnan	Yunnan	YNS	Ovis aries	8.9671
CNOA-YNS47	East Asia	unpublished	Yunnan	Yunnan	YNS	Ovis aries	8.4241
CNOA-YNS48	East Asia	unpublished	Yunnan	Yunnan	YNS	Ovis aries	8.9708
CNOA-YNS49	East Asia	unpublished	Yunnan	Yunnan	YNS	Ovis aries	9.1408
CNOA-YNS50	East Asia	unpublished	Yunnan	Yunnan	YNS	Ovis aries	8.1669
CNOA-YNS51	East Asia	SRR17138953	Yunnan	Yunnan	YNS	Ovis aries	14.42
YN3	East Asia	SRR17138953	Yunnan	Yunnan	YNS	Ovis aries	22.5504
CNOA-YSW01	East Asia	SRR17049944	Yunnan semi-fine wool	Yunnan semi-fine wool	YSW	Ovis aries	9.05
CNOA-YSW02	East Asia	SRR17049943	Yunnan semi-fine wool	Yunnan semi-fine wool	YSW	Ovis aries	10.04
CNOA-YSW03	East Asia	SRR17049925	Yunnan semi-fine wool	Yunnan semi-fine wool	YSW	Ovis aries	12.66
CNOA-YSW04	East Asia	SRR17049914	Yunnan semi-fine wool	Yunnan semi-fine wool	YSW	Ovis aries	9.32
CNOA-YSW05	East Asia	SRR17049939	Yunnan semi-fine wool	Yunnan semi-fine wool	YSW	Ovis aries	9.41
CNOA-YSW06	East Asia	SRR17049938	Yunnan semi-fine wool	Yunnan semi-fine wool	YSW	Ovis aries	10.65
CNOA-YSW07	East Asia	SRR17049937	Yunnan semi-fine wool	Yunnan semi-fine wool	YSW	Ovis aries	8.97
CNOA-YSW08	East Asia	SRR17049936	Yunnan semi-fine wool	Yunnan semi-fine wool	YSW	Ovis aries	11.52
CNOA-YSW09	East Asia	SRR17049935	Yunnan semi-fine wool	Yunnan semi-fine wool	YSW	Ovis aries	10.25
CNOA-YSW10	East Asia	SRR17049934	Yunnan semi-fine wool	Yunnan semi-fine wool	YSW	Ovis aries	9.12
CNOA-YSW11	East Asia	SRR17049942	Yunnan semi-fine wool	Yunnan semi-fine wool	YSW	Ovis aries	8.88
CNOA-YSW12	East Asia	SRR17049941	Yunnan semi-fine wool	Yunnan semi-fine wool	YSW	Ovis aries	8.91
CNOA-YSW13	East Asia	SRR17049933	Yunnan semi-fine wool	Yunnan semi-fine wool	YSW	Ovis aries	11.45
CNOA-YSW14	East Asia	SRR17049932	Yunnan semi-fine wool	Yunnan semi-fine wool	YSW	Ovis aries	10.62
CNOA-YSW15	East Asia	SRR17049931	Yunnan semi-fine wool	Yunnan semi-fine wool	YSW	Ovis aries	12.77
CNOA-YSW16	East Asia	SRR17049930	Yunnan semi-fine wool	Yunnan semi-fine wool	YSW	Ovis aries	10.13
CNOA-YSW17	East Asia	SRR17049929	Yunnan semi-fine wool	Yunnan semi-fine wool	YSW	Ovis aries	9.56
CNOA-YSW18	East Asia	SRR17049928	Yunnan semi-fine wool	Yunnan semi-fine wool	YSW	Ovis aries	9.69
CNOA-YSW19	East Asia	SRR17049927	Yunnan semi-fine wool	Yunnan semi-fine wool	YSW	Ovis aries	10.02
CNOA-YSW20	East Asia	SRR17049926	Yunnan semi-fine wool	Yunnan semi-fine wool	YSW	Ovis aries	12.12
CNOA-YSW21	East Asia	SRR17049924	Yunnan semi-fine wool	Yunnan semi-fine wool	YSW	Ovis aries	8.61
CNOA-YSW22	East Asia	SRR17049923	Yunnan semi-fine wool	Yunnan semi-fine wool	YSW	Ovis aries	8.53
CNOA-YSW23	East Asia	SRR17049922	Yunnan semi-fine wool	Yunnan semi-fine wool	YSW	Ovis aries	9.5
CNOA-YSW24	East Asia	SRR17049921	Yunnan semi-fine wool	Yunnan semi-fine wool	YSW	Ovis aries	9.08
CNOA-YSW25	East Asia	SRR17049920	Yunnan semi-fine wool	Yunnan semi-fine wool	YSW	Ovis aries	8.43
CNOA-YSW26	East Asia	SRR17049919	Yunnan semi-fine wool	Yunnan semi-fine wool	YSW	Ovis aries	9.94
CNOA-YSW27	East Asia	SRR17049918	Yunnan semi-fine wool	Yunnan semi-fine wool	YSW	Ovis aries	10.05
CNOA-YSW28	East Asia	SRR17049917	Yunnan semi-fine wool	Yunnan semi-fine wool	YSW	Ovis aries	9.78
CNOA-YSW29	East Asia	SRR17049916	Yunnan semi-fine wool	Yunnan semi-fine wool	YSW	Ovis aries	10
CNOA-YSW30	East Asia	SRR17049915	Yunnan semi-fine wool	Yunnan semi-fine wool	YSW	Ovis aries	8.93
CNOA-YSW31	East Asia	SRR17049913	Yunnan semi-fine wool	Yunnan semi-fine wool	YSW	Ovis aries	10.23
CNOA-YSW32	East Asia	SRR17049912	Yunnan semi-fine wool	Yunnan semi-fine wool	YSW	Ovis aries	10.49
CNOA-YSW33	East Asia	SRR17049911	Yunnan semi-fine wool	Yunnan semi-fine wool	YSW	Ovis aries	9.83
CNOA-YSW34	East Asia	SRR17049910	Yunnan semi-fine wool	Yunnan semi-fine wool	YSW	Ovis aries	11.9
CNOA-YSW35	East Asia	SRR17049909	Yunnan semi-fine wool	Yunnan semi-fine wool	YSW	Ovis aries	8.98
CNOA-YSW36	East Asia	SRR17049908	Yunnan semi-fine wool	Yunnan semi-fine wool	YSW	Ovis aries	9.6
CNOA-YSW37	East Asia	SRR17049907	Yunnan semi-fine wool	Yunnan semi-fine wool	YSW	Ovis aries	9.71
CNOA-YSW38	East Asia	SRR17049906	Yunnan semi-fine wool	Yunnan semi-fine wool	YSW	Ovis aries	9.16
CNOA-YSW39	East Asia	SRR17049905	Yunnan semi-fine wool	Yunnan semi-fine wool	YSW	Ovis aries	9.67
CNOA-YSW40	East Asia	SRR17049940	Yunnan semi-fine wool	Yunnan semi-fine wool	YSW	Ovis aries	8.85
CNOA-YSW41	East Asia	SRR17839665	Yunnan semi-fine wool	Yunnan semi-fine wool	YSW	Ovis aries	7.41
CNOA-YSW42	East Asia	SRR17839664	Yunnan semi-fine wool	Yunnan semi-fine wool	YSW	Ovis aries	7.05
CNOA-YSW43	East Asia	SRR17839608	Yunnan semi-fine wool	Yunnan semi-fine wool	YSW	Ovis aries	7.04
CNOA-YSW44	East Asia	SRR17839597	Yunnan semi-fine wool	Yunnan semi-fine wool	YSW	Ovis aries	7.65
IROA-LOC01	Middle East	ERR157933	Iran Local breed	Iran Local breed	IROA	Ovis aries	13.6703
IROA-LOC02	Middle East	ERR157934	Iran Local breed	Iran Local breed	IROA	Ovis aries	12.0588
IROA-LOC03	Middle East	ERR157936	Iran Local breed	Iran Local breed	IROA	Ovis aries	13.7043
IROA-LOC04	Middle East	ERR157937	Iran Local breed	Iran Local breed	IROA	Ovis aries	13.4291
IROA-LOC05	Middle East	ERR157940	Iran Local breed	Iran Local breed	IROA	Ovis aries	12.4236
IROA-LOC06	Middle East	ERR157941	Iran Local breed	Iran Local breed	IROA	Ovis aries	13.6555
IROA-LOC07	Middle East	ERR157943	Iran Local breed	Iran Local breed	IROA	Ovis aries	12.9446
IROA-LOC08	Middle East	ERR157945	Iran Local breed	Iran Local breed	IROA	Ovis aries	13.9679
IROA-LOC09	Middle East	ERR297223	Iran Local breed	Iran Local breed	IROA	Ovis aries	11.7177
IROA-LOC10	Middle East	ERR297224	Iran Local breed	Iran Local breed	IROA	Ovis aries	12.878
IROA-LOC11	Middle East	ERR297225	Iran Local breed	Iran Local breed	IROA	Ovis aries	12.169
IROA-LOC12	Middle East	ERR297226	Iran Local breed	Iran Local breed	IROA	Ovis aries	12.4283
IROA-LOC13	Middle East	ERR297227	Iran Local breed	Iran Local breed	IROA	Ovis aries	12.1545
IROA-LOC14	Middle East	ERR297228	Iran Local breed	Iran Local breed	IROA	Ovis aries	13.8369
IROA-LOC15	Middle East	ERR297230	Iran Local breed	Iran Local breed	IROA	Ovis aries	13.0704
IROA-LOC16	Middle East	ERR299282	Iran Local breed	Iran Local breed	IROA	Ovis aries	12.4762
IROA-LOC17	Middle East	ERR299285	Iran Local breed	Iran Local breed	IROA	Ovis aries	12.8546
IROA-LOC18	Middle East	ERR313196	Iran Local breed	Iran Local breed	IROA	Ovis aries	14.9615
IROA-LOC19	Middle East	ERR313201	Iran Local breed	Iran Local breed	IROA	Ovis aries	14.0468
IROA-LOC20	Middle East	ERR313203	Iran Local breed	Iran Local breed	IROA	Ovis aries	11.3308
IROA-BLZ01	Middle East	SRR12396859	Baluchi	Iran	IRI	Ovis aries	16.4946
IROA-BLZ02	Middle East	SRR12396937	Baluchi	Iran	IRI	Ovis aries	26.1296
IROA-BLZ03	Middle East	SRR12397022	Baluchi	Iran	IRI	Ovis aries	14.272
IROA-GEZ01	Middle East	SRR12396959	Ghezel	Iran	IRI	Ovis aries	16.9752
IROA-GEZ02	Middle East	SRR12396960	Ghezel	Iran	IRI	Ovis aries	16.4918
IROA-GEZ03	Middle East	SRR11657628	Ghezel	Iran	IRI	Ovis aries	22.6997
IROA-GRS01	Middle East	SRR12396936	Grey-Shiraz	Iran	IRI	Ovis aries	23.7638
IROA-GRS02	Middle East	SRR12396961	Grey-Shiraz	Iran	IRI	Ovis aries	16.6894
IROA-GRS03	Middle East	SRR12396962	Grey-Shiraz	Iran	IRI	Ovis aries	15.8138
IROA-HSS01	Middle East	SRR11657627	Grey-Shiraz	Iran	IRI	Ovis aries	16.4936
3267-iran	Middle East	SRR17139386	Iran	Iran	IRI	Ovis aries	11.9256
IROA-MAK01	Middle East	SRR11657631	Makui	Iran	IRI	Ovis aries	15.8463
IROA-MAK02	Middle East	SRR12397021	Makui	Iran	IRI	Ovis aries	16.5171
IROA-MAK03	Middle East	SRR16036490	Makui	Iran	IRI	Ovis aries	15.88
IROA-MGH01	Middle East	SRR12397019	Moghani	Iran	IRI	Ovis aries	16.9838
IROA-MGH02	Middle East	SRR12397020	Moghani	Iran	IRI	Ovis aries	17.2415
IROA-MOG01	Middle East	SRR11657633	Moghani	Iran	IRI	Ovis aries	15.2412
IROA-SAL01	Middle East	SRR12396952	Shal	Iran	IRI	Ovis aries	13.3146
IROA-SAL02	Middle East	SRR12396953	Shal	Iran	IRI	Ovis aries	26.7495
IROA-SAL03	Middle East	SRR12396955	Shal	Iran	IRI	Ovis aries	16.9285
IROA-SHS01	Middle East	SRR11657630	Shal	Iran	IRI	Ovis aries	21.6779
TROA-CCS01	Middle East	SRR501875	Turkey	Turkey	TUR	Ovis aries	12.6918
TROA-KRS03	Middle East	SRR501886	Turkey	Turkey	TUR	Ovis aries	12.5733
TROA-KRS01	Middle East	SRR501849	Turkey	Turkey	TUR	Ovis aries	8.3127
TROA-KRS02	Middle East	SRR501867	Turkey	Turkey	TUR	Ovis aries	11.023
TROA-NDZ01	Middle East	SRR501888	Turkey	Turkey	TUR	Ovis aries	10.4457
TROA-NDZ02	Middle East	SRR501869	Turkey	Turkey	TUR	Ovis aries	12.2556
TROA-SKZ01	Middle East	SRR501843	Turkey	Turkey	TUR	Ovis aries	10.7126
TROA-SKZ02	Middle East	SRR501878	Turkey	Turkey	TUR	Ovis aries	10.9717
TROA-AWT01	Middle East	SRR501893	Turkey	Turkey	TUR	Ovis aries	9.6708
TROA-AWT02	Middle East	SRR501872	Turkey	Turkey	TUR	Ovis aries	13.6881
TROA-AWT03	Middle East	SRR501890	Turkey	Turkey	TUR	Ovis aries	13.4829
AUOA-AUM01	Europe	SRR2968869	Australian Merino	Australian Merino	AUM	Ovis aries	5.3252
AUOA-AUM02	Europe	SRR2970520-523	Australian Merino	Australian Merino	AUM	Ovis aries	7.737
AUOA-AUM03	Europe	SRR2970524	Australian Merino	Australian Merino	AUM	Ovis aries	5.5029
AUOA-AUM04	Europe	SRR2970616	Australian Merino	Australian Merino	AUM	Ovis aries	5.7198
AUOA-AUM05	Europe	SRR2970619	Australian Merino	Australian Merino	AUM	Ovis aries	5.9928
AUOA-AUM06	Europe	SRR2973610-611	Australian Merino	Australian Merino	AUM	Ovis aries	6.4643
AUOA-AUM07	Europe	SRR2973635	Australian Merino	Australian Merino	AUM	Ovis aries	5.4639
AUOA-AUM08	Europe	SRR2976378-379	Australian Merino	Australian Merino	AUM	Ovis aries	5.6522
AUOA-AUM09	Europe	SRR2976380-381	Australian Merino	Australian Merino	AUM	Ovis aries	5.5607
AUOA-AUM10	Europe	SRR2976383-384,386-388	Australian Merino	Australian Merino	AUM	Ovis aries	6.0151
AUOA-AUM11	Europe	SRR8561016	Australian Merino	Australian Merino	AUM	Ovis aries	5.71138
AUOA-AUM12	Europe	SRR8561017	Australian Merino	Australian Merino	AUM	Ovis aries	5.92647
T124	Europe	unpublished	Austrilia uhite	Austrilia uhite	AUW	Ovis aries	10
T128	Europe	unpublished	Austrilia uhite	Austrilia uhite	AUW	Ovis aries	10
T135	Europe	unpublished	Austrilia uhite	Austrilia uhite	AUW	Ovis aries	10
T155	Europe	unpublished	Austrilia uhite	Austrilia uhite	AUW	Ovis aries	10
T158	Europe	unpublished	Austrilia uhite	Austrilia uhite	AUW	Ovis aries	10
T165	Europe	unpublished	Austrilia uhite	Austrilia uhite	AUW	Ovis aries	10
T19	Europe	unpublished	Austrilia uhite	Austrilia uhite	AUW	Ovis aries	10
T214	Europe	unpublished	Austrilia uhite	Austrilia uhite	AUW	Ovis aries	10
T218	Europe	unpublished	Austrilia uhite	Austrilia uhite	AUW	Ovis aries	10
T225	Europe	unpublished	Austrilia uhite	Austrilia uhite	AUW	Ovis aries	10
T227	Europe	unpublished	Austrilia uhite	Austrilia uhite	AUW	Ovis aries	10
T242	Europe	unpublished	Austrilia uhite	Austrilia uhite	AUW	Ovis aries	10
T25	Europe	unpublished	Austrilia uhite	Austrilia uhite	AUW	Ovis aries	10
T301	Europe	unpublished	Austrilia uhite	Austrilia uhite	AUW	Ovis aries	10
T311	Europe	unpublished	Austrilia uhite	Austrilia uhite	AUW	Ovis aries	10
T374	Europe	unpublished	Austrilia uhite	Austrilia uhite	AUW	Ovis aries	10
T42	Europe	unpublished	Austrilia uhite	Austrilia uhite	AUW	Ovis aries	10
T433	Europe	unpublished	Austrilia uhite	Austrilia uhite	AUW	Ovis aries	10
T44	Europe	unpublished	Austrilia uhite	Austrilia uhite	AUW	Ovis aries	10
T466	Europe	unpublished	Austrilia uhite	Austrilia uhite	AUW	Ovis aries	10
T486	Europe	unpublished	Austrilia uhite	Austrilia uhite	AUW	Ovis aries	10
T524	Europe	unpublished	Austrilia uhite	Austrilia uhite	AUW	Ovis aries	10
T531	Europe	unpublished	Austrilia uhite	Austrilia uhite	AUW	Ovis aries	10
T546	Europe	unpublished	Austrilia uhite	Austrilia uhite	AUW	Ovis aries	10
T555	Europe	unpublished	Austrilia uhite	Austrilia uhite	AUW	Ovis aries	10
T817	Europe	unpublished	Austrilia uhite	Austrilia uhite	AUW	Ovis aries	10
T818	Europe	unpublished	Austrilia uhite	Austrilia uhite	AUW	Ovis aries	10
T838	Europe	unpublished	Austrilia uhite	Austrilia uhite	AUW	Ovis aries	10
T876	Europe	unpublished	Austrilia uhite	Austrilia uhite	AUW	Ovis aries	10
T878	Europe	unpublished	Austrilia uhite	Austrilia uhite	AUW	Ovis aries	10
RUOA-BFN01	Europe	SRR12419693	Baikal Fine-Fleeced	Baikal Fine-Fleeced	BFN	Ovis aries	20.4424
RUOA-BFN02	Europe	SRR12419692	Baikal Fine-Fleeced	Baikal Fine-Fleeced	BFN	Ovis aries	14.38
RUOA-BFN03	Europe	SRR12419681	Baikal Fine-Fleeced	Baikal Fine-Fleeced	BFN	Ovis aries	16.55
RUOA-BFN04	Europe	SRR12419648	Baikal Fine-Fleeced	Baikal Fine-Fleeced	BFN	Ovis aries	10.4352
RUOA-BFN05	Europe	SRR12419646	Baikal Fine-Fleeced	Baikal Fine-Fleeced	BFN	Ovis aries	21.8617
RUOA-BFN06	Europe	SRR12419643	Baikal Fine-Fleeced	Baikal Fine-Fleeced	BFN	Ovis aries	16.4641
RUOA-BFN07	Europe	SRR12419691	Baikal Fine-Fleeced	Baikal Fine-Fleeced	BFN	Ovis aries	22.1682
RUOA-BFN08	Europe	SRR12419690	Baikal Fine-Fleeced	Baikal Fine-Fleeced	BFN	Ovis aries	18.865
RUOA-BFN09	Europe	SRR12419689	Baikal Fine-Fleeced	Baikal Fine-Fleeced	BFN	Ovis aries	21.48
RUOA-BFN10	Europe	SRR12419688	Baikal Fine-Fleeced	Baikal Fine-Fleeced	BFN	Ovis aries	18.49
RUOA-BFN11	Europe	SRR12419687	Baikal Fine-Fleeced	Baikal Fine-Fleeced	BFN	Ovis aries	19.6393
RUOA-BFN12	Europe	SRR12419684	Baikal Fine-Fleeced	Baikal Fine-Fleeced	BFN	Ovis aries	14.68
RUOA-BFN13	Europe	SRR12419683	Baikal Fine-Fleeced	Baikal Fine-Fleeced	BFN	Ovis aries	21.3179
RUOA-BFN14	Europe	SRR12419682	Baikal Fine-Fleeced	Baikal Fine-Fleeced	BFN	Ovis aries	17.24
RUOA-BFN15	Europe	SRR12419680	Baikal Fine-Fleeced	Baikal Fine-Fleeced	BFN	Ovis aries	17.88
RUOA-BFN16	Europe	SRR12419679	Baikal Fine-Fleeced	Baikal Fine-Fleeced	BFN	Ovis aries	18.56
RUOA-BFN17	Europe	SRR12419678	Baikal Fine-Fleeced	Baikal Fine-Fleeced	BFN	Ovis aries	18.31
RUOA-BFN18	Europe	SRR12419677	Baikal Fine-Fleeced	Baikal Fine-Fleeced	BFN	Ovis aries	20.7908
RUOA-BFN19	Europe	SRR12419676	Baikal Fine-Fleeced	Baikal Fine-Fleeced	BFN	Ovis aries	18.79
RUOA-BFN20	Europe	SRR12419675	Baikal Fine-Fleeced	Baikal Fine-Fleeced	BFN	Ovis aries	17.28
AUOA-LST01	Europe	SRR5991210	BORDER LEICESTER	BORDER LEICESTER	LST	Ovis aries	7.8224
AUOA-LST02	Europe	SRR5991211	BORDER LEICESTER	BORDER LEICESTER	LST	Ovis aries	7.6647
AUOA-LST03	Europe	SRR5991212	BORDER LEICESTER	BORDER LEICESTER	LST	Ovis aries	8.5795
AUOA-LST04	Europe	SRR5991213	BORDER LEICESTER	BORDER LEICESTER	LST	Ovis aries	9.1066
AUOA-LST05	Europe	SRR5991214	BORDER LEICESTER	BORDER LEICESTER	LST	Ovis aries	12.3538
AUOA-LST06	Europe	SRR5991215	BORDER LEICESTER	BORDER LEICESTER	LST	Ovis aries	6.0559
AUOA-LST07	Europe	SRR5991216	BORDER LEICESTER	BORDER LEICESTER	LST	Ovis aries	9.8506
AUOA-LST08	Europe	SRR5991217	BORDER LEICESTER	BORDER LEICESTER	LST	Ovis aries	9.6164
AUOA-LST09	Europe	SRR5991218	BORDER LEICESTER	BORDER LEICESTER	LST	Ovis aries	7.084
AUOA-LST10	Europe	SRR5991219	BORDER LEICESTER	BORDER LEICESTER	LST	Ovis aries	8.1533
AUOA-LST11	Europe	SRR5991333	BORDER LEICESTER	BORDER LEICESTER	LST	Ovis aries	8.8515
AUOA-LST12	Europe	SRR5991334	BORDER LEICESTER	BORDER LEICESTER	LST	Ovis aries	8.536
AUOA-LST13	Europe	SRR5991446	BORDER LEICESTER	BORDER LEICESTER	LST	Ovis aries	11.0965
AUOA-LST14	Europe	SRR5991447	BORDER LEICESTER	BORDER LEICESTER	LST	Ovis aries	11.5243
AUOA-LST15	Europe	SRR5991448	BORDER LEICESTER	BORDER LEICESTER	LST	Ovis aries	11.3592
AUOA-LST16	Europe	SRR5991449	BORDER LEICESTER	BORDER LEICESTER	LST	Ovis aries	7.1473
AUOA-LST17	Europe	SRR5991450	BORDER LEICESTER	BORDER LEICESTER	LST	Ovis aries	15.4904
AUOA-LST18	Europe	SRR5991451	BORDER LEICESTER	BORDER LEICESTER	LST	Ovis aries	10.9553
AUOA-LST20	Europe	SRR5991453	BORDER LEICESTER	BORDER LEICESTER	LST	Ovis aries	9.253
AUOA-LST21	Europe	SRR5991454	BORDER LEICESTER	BORDER LEICESTER	LST	Ovis aries	9.9739
AUOA-LST22	Europe	SRR5991455	BORDER LEICESTER	BORDER LEICESTER	LST	Ovis aries	24.8056
AUOA-LST23	Europe	SRR19144795	BORDER LEICESTER	BORDER LEICESTER	LST	Ovis aries	12.9372
CNOA-CNM01	Europe	unpublished	Chinese Merino	Chinese Merino	CNM	Ovis aries	8.0759
CNOA-CNM02	Europe	unpublished	Chinese Merino	Chinese Merino	CNM	Ovis aries	9.1703
CNOA-CNM03	Europe	unpublished	Chinese Merino	Chinese Merino	CNM	Ovis aries	8.8494
CNOA-CNM04	Europe	unpublished	Chinese Merino	Chinese Merino	CNM	Ovis aries	9.4418
CNOA-CNM05	Europe	unpublished	Chinese Merino	Chinese Merino	CNM	Ovis aries	9.124
CNOA-CNM06	Europe	unpublished	Chinese Merino	Chinese Merino	CNM	Ovis aries	9.5198
CNOA-CNM07	Europe	unpublished	Chinese Merino	Chinese Merino	CNM	Ovis aries	9.1879
CNOA-CNM08	Europe	unpublished	Chinese Merino	Chinese Merino	CNM	Ovis aries	9.4188
CNOA-CNM09	Europe	unpublished	Chinese Merino	Chinese Merino	CNM	Ovis aries	9.01
CNOA-CNM10	Europe	unpublished	Chinese Merino	Chinese Merino	CNM	Ovis aries	8.6614
CNOA-CNM100	Europe	SRR11657670	Chinese Merino	Chinese Merino	CNM	Ovis aries	24.2195
CNOA-CNM101	Europe	SRR11657671	Chinese Merino	Chinese Merino	CNM	Ovis aries	26.6014
CNOA-CNM102	Europe	SRR11657672	Chinese Merino	Chinese Merino	CNM	Ovis aries	26.3868
CNOA-CNM103	Europe	SRR11657673	Chinese Merino	Chinese Merino	CNM	Ovis aries	23.1655
CNOA-CNM104	Europe	SRR11657674	Chinese Merino	Chinese Merino	CNM	Ovis aries	23.3367
CNOA-CNM105	Europe	SRR11657675	Chinese Merino	Chinese Merino	CNM	Ovis aries	19.4865
CNOA-CNM106	Europe	SRR11657676	Chinese Merino	Chinese Merino	CNM	Ovis aries	24.1938
CNOA-CNM107	Europe	SRR11657677	Chinese Merino	Chinese Merino	CNM	Ovis aries	22.0166
CNOA-CNM108	Europe	SRR11657678	Chinese Merino	Chinese Merino	CNM	Ovis aries	25.4025
CNOA-CNM109	Europe	SRR11657679	Chinese Merino	Chinese Merino	CNM	Ovis aries	24.1855
CNOA-CNM11	Europe	unpublished	Chinese Merino	Chinese Merino	CNM	Ovis aries	23.5328
CNOA-CNM110	Europe	SRR11657659	Chinese Merino	Chinese Merino	CNM	Ovis aries	24.4086
CNOA-CNM111	Europe	SRR11657660	Chinese Merino	Chinese Merino	CNM	Ovis aries	25.1253
CNOA-CNM112	Europe	SRR11657661	Chinese Merino	Chinese Merino	CNM	Ovis aries	25.815
CNOA-CNM113	Europe	SRR11657662	Chinese Merino	Chinese Merino	CNM	Ovis aries	31.354
CNOA-CNM114	Europe	SRR11657663	Chinese Merino	Chinese Merino	CNM	Ovis aries	22.1808
CNOA-CNM115	Europe	SRR11657664	Chinese Merino	Chinese Merino	CNM	Ovis aries	22.6354
CNOA-CNM116	Europe	SRR11657665	Chinese Merino	Chinese Merino	CNM	Ovis aries	19.6731
CNOA-CNM117	Europe	SRR11657666	Chinese Merino	Chinese Merino	CNM	Ovis aries	23.542
CNOA-CNM118	Europe	SRR11657667	Chinese Merino	Chinese Merino	CNM	Ovis aries	29.2441
CNOA-CNM119	Europe	SRR11657668	Chinese Merino	Chinese Merino	CNM	Ovis aries	26.4687
CNOA-CNM12	Europe	unpublished	Chinese Merino	Chinese Merino	CNM	Ovis aries	23.8944
CNOA-CNM13	Europe	unpublished	Chinese Merino	Chinese Merino	CNM	Ovis aries	8.0573
CNOA-CNM14	Europe	unpublished	Chinese Merino	Chinese Merino	CNM	Ovis aries	7.375
CNOA-CNM15	Europe	unpublished	Chinese Merino	Chinese Merino	CNM	Ovis aries	8.8516
CNOA-CNM16	Europe	unpublished	Chinese Merino	Chinese Merino	CNM	Ovis aries	25.8674
CNOA-CNM17	Europe	unpublished	Chinese Merino	Chinese Merino	CNM	Ovis aries	8.1327
CNOA-CNM18	Europe	unpublished	Chinese Merino	Chinese Merino	CNM	Ovis aries	6.9998
merino	Europe	SRR17152797	Chinese Merino	Chinese Merino	CNM	Ovis aries	24.2307
391	Europe	unpublished	East Friesian Dairy	East Friesian Dairy	EFR	Ovis aries	25.8503
CNOA-EFR01	Europe	SRR11657476	East Friesian Dairy	East Friesian Dairy	EFR	Ovis aries	31.76
CNOA-EFR02	Europe	SRR11657477	East Friesian Dairy	East Friesian Dairy	EFR	Ovis aries	27.0625
CNOA-EFR03	Europe	SRR11657478	East Friesian Dairy	East Friesian Dairy	EFR	Ovis aries	29.1879
CNOA-EFR04	Europe	SRR11657479	East Friesian Dairy	East Friesian Dairy	EFR	Ovis aries	27.7585
CNOA-EFR05	Europe	SRR11657480	East Friesian Dairy	East Friesian Dairy	EFR	Ovis aries	28.5866
CNOA-EFR06	Europe	SRR11657481	East Friesian Dairy	East Friesian Dairy	EFR	Ovis aries	26.274
CNOA-EFR100	Europe	SRR8859392	East Friesian Dairy	East Friesian Dairy	EFR	Ovis aries	31.6812
CNOA-EFR101	Europe	SRR8859389	East Friesian Dairy	East Friesian Dairy	EFR	Ovis aries	33.6755
CNOA-EFR50	Europe	unpublished	East Friesian Dairy	East Friesian Dairy	EFR	Ovis aries	10.128
CNOA-EFR51	Europe	unpublished	East Friesian Dairy	East Friesian Dairy	EFR	Ovis aries	9.6708
CNOA-EFR52	Europe	unpublished	East Friesian Dairy	East Friesian Dairy	EFR	Ovis aries	9.8791
CNOA-EFR53	Europe	unpublished	East Friesian Dairy	East Friesian Dairy	EFR	Ovis aries	9.8936
CNOA-EFR54	Europe	unpublished	East Friesian Dairy	East Friesian Dairy	EFR	Ovis aries	9.5015
CNOA-EFR55	Europe	unpublished	East Friesian Dairy	East Friesian Dairy	EFR	Ovis aries	9.7979
CNOA-EFR56	Europe	unpublished	East Friesian Dairy	East Friesian Dairy	EFR	Ovis aries	9.6464
CNOA-EFR57	Europe	unpublished	East Friesian Dairy	East Friesian Dairy	EFR	Ovis aries	9.4411
CNOA-EFR58	Europe	unpublished	East Friesian Dairy	East Friesian Dairy	EFR	Ovis aries	9.8002
CNOA-EFR59	Europe	unpublished	East Friesian Dairy	East Friesian Dairy	EFR	Ovis aries	9.5496
CNOA-EFR60	Europe	unpublished	East Friesian Dairy	East Friesian Dairy	EFR	Ovis aries	9.965
CNOA-EFR61	Europe	unpublished	East Friesian Dairy	East Friesian Dairy	EFR	Ovis aries	9.7731
CNOA-EFR62	Europe	unpublished	East Friesian Dairy	East Friesian Dairy	EFR	Ovis aries	10.0116
CNOA-EFR63	Europe	unpublished	East Friesian Dairy	East Friesian Dairy	EFR	Ovis aries	9.7262
CNOA-EFR64	Europe	unpublished	East Friesian Dairy	East Friesian Dairy	EFR	Ovis aries	10.2572
CNOA-EFR65	Europe	unpublished	East Friesian Dairy	East Friesian Dairy	EFR	Ovis aries	9.6037
CNOA-EFR66	Europe	unpublished	East Friesian Dairy	East Friesian Dairy	EFR	Ovis aries	10.0547
CNOA-EFR67	Europe	unpublished	East Friesian Dairy	East Friesian Dairy	EFR	Ovis aries	8.9046
CNOA-EFR68	Europe	unpublished	East Friesian Dairy	East Friesian Dairy	EFR	Ovis aries	9.8287
CNOA-EFR69	Europe	unpublished	East Friesian Dairy	East Friesian Dairy	EFR	Ovis aries	8.9828
CNOA-EFR70	Europe	unpublished	East Friesian Dairy	East Friesian Dairy	EFR	Ovis aries	9.8556
CNOA-EFR71	Europe	unpublished	East Friesian Dairy	East Friesian Dairy	EFR	Ovis aries	9.1142
CNOA-EFR72	Europe	unpublished	East Friesian Dairy	East Friesian Dairy	EFR	Ovis aries	8.8681
CNOA-EFR73	Europe	unpublished	East Friesian Dairy	East Friesian Dairy	EFR	Ovis aries	9.4966
CNOA-EFR74	Europe	unpublished	East Friesian Dairy	East Friesian Dairy	EFR	Ovis aries	9.3717
CNOA-EFR75	Europe	unpublished	East Friesian Dairy	East Friesian Dairy	EFR	Ovis aries	9.6482
CNOA-EFR76	Europe	unpublished	East Friesian Dairy	East Friesian Dairy	EFR	Ovis aries	9.075
CNOA-EFR77	Europe	unpublished	East Friesian Dairy	East Friesian Dairy	EFR	Ovis aries	8.8907
CNOA-EFR78	Europe	unpublished	East Friesian Dairy	East Friesian Dairy	EFR	Ovis aries	9.6832
CNOA-EFR79	Europe	unpublished	East Friesian Dairy	East Friesian Dairy	EFR	Ovis aries	9.6319
CNOA-EFR80	Europe	unpublished	East Friesian Dairy	East Friesian Dairy	EFR	Ovis aries	9.0176
CNOA-EFR81	Europe	unpublished	East Friesian Dairy	East Friesian Dairy	EFR	Ovis aries	8.8206
CNOA-EFR82	Europe	unpublished	East Friesian Dairy	East Friesian Dairy	EFR	Ovis aries	9.1314
CNOA-EFR83	Europe	unpublished	East Friesian Dairy	East Friesian Dairy	EFR	Ovis aries	9.8842
CNOA-EFR84	Europe	unpublished	East Friesian Dairy	East Friesian Dairy	EFR	Ovis aries	10.0381
CNOA-EFR85	Europe	unpublished	East Friesian Dairy	East Friesian Dairy	EFR	Ovis aries	9.4418
CNOA-EFR86	Europe	unpublished	East Friesian Dairy	East Friesian Dairy	EFR	Ovis aries	9.726
CNOA-EFR87	Europe	unpublished	East Friesian Dairy	East Friesian Dairy	EFR	Ovis aries	9.6266
CNOA-EFR88	Europe	unpublished	East Friesian Dairy	East Friesian Dairy	EFR	Ovis aries	9.8607
CNOA-EFR89	Europe	unpublished	East Friesian Dairy	East Friesian Dairy	EFR	Ovis aries	9.0904
CNOA-EFR90	Europe	unpublished	East Friesian Dairy	East Friesian Dairy	EFR	Ovis aries	9.2797
CNOA-EFR91	Europe	unpublished	East Friesian Dairy	East Friesian Dairy	EFR	Ovis aries	9.0092
CNOA-EFR92	Europe	unpublished	East Friesian Dairy	East Friesian Dairy	EFR	Ovis aries	9.6622
DEOA-EFR01	Europe	SRR11657482	East Friesian Dairy	East Friesian Dairy	EFR	Ovis aries	27.6778
DEOA-EFR02	Europe	SRR11657483	East Friesian Dairy	East Friesian Dairy	EFR	Ovis aries	26.8602
DEOA-EFR03	Europe	SRR11657484	East Friesian Dairy	East Friesian Dairy	EFR	Ovis aries	31.4366
DEOA-EFR04	Europe	SRR11657485	East Friesian Dairy	East Friesian Dairy	EFR	Ovis aries	28.2619
FIOA-FIN01	Europe	SRR501856	Finnsheep	Finnsheep	FIN	Ovis aries	9.0813
FIOA-FIN02	Europe	SRR501879	Finnsheep	Finnsheep	FIN	Ovis aries	10.2065
FIOA-FIN17	Europe	SRR19144929	Finnsheep	Finnsheep	FIN	Ovis aries	19.3787
FIOA-FIN18	Europe	SRR19144902	Finnsheep	Finnsheep	FIN	Ovis aries	8.31495
FIOA-FIN50	Europe	SRR11657543	Finnsheep	Finnsheep	FIN	Ovis aries	24.9902
FIOA-FIN51	Europe	SRR11657544	Finnsheep	Finnsheep	FIN	Ovis aries	22.3881
FIOA-FIN52	Europe	SRR11657545	Finnsheep	Finnsheep	FIN	Ovis aries	23.43
FIOA-FIN53	Europe	SRR11657546	Finnsheep	Finnsheep	FIN	Ovis aries	25.3142
FIOA-FIN54	Europe	SRR11657547	Finnsheep	Finnsheep	FIN	Ovis aries	25.4934
FIOA-FIN55	Europe	SRR11657548	Finnsheep	Finnsheep	FIN	Ovis aries	21.6657
FIOA-FIN56	Europe	SRR11657549	Finnsheep	Finnsheep	FIN	Ovis aries	26.7429
FIOA-FIN57	Europe	SRR11657550	Finnsheep	Finnsheep	FIN	Ovis aries	22.432
FIOA-FIN58	Europe	SRR11657551	Finnsheep	Finnsheep	FIN	Ovis aries	23.3711
FIOA-FIN59	Europe	SRR11657552	Finnsheep	Finnsheep	FIN	Ovis aries	23.6781
FROA-LOC01	Europe	ERR7891349	France local populations	France local populations	FROA	Ovis aries	15.85
FROA-LOC02	Europe	ERR7891350	France local populations	France local populations	FROA	Ovis aries	21.7425
FROA-LOC03	Europe	ERR7891351	France local populations	France local populations	FROA	Ovis aries	14.76
FROA-LOC04	Europe	ERR3276357	France local populations	France local populations	FROA	Ovis aries	10.04
FROA-LOC05	Europe	ERR3276358	France local populations	France local populations	FROA	Ovis aries	10.34
FROA-LOC06	Europe	ERR3276359	France local populations	France local populations	FROA	Ovis aries	9.8
FROA-LOC07	Europe	ERR3276360	France local populations	France local populations	FROA	Ovis aries	10.7
FROA-LOC08	Europe	ERR3276361	France local populations	France local populations	FROA	Ovis aries	13.0728
FROA-LOC09	Europe	ERR3276362	France local populations	France local populations	FROA	Ovis aries	12.4753
FROA-LOC10	Europe	ERR3276363	France local populations	France local populations	FROA	Ovis aries	10.35
FROA-LOC11	Europe	ERR3276364	France local populations	France local populations	FROA	Ovis aries	20.8188
FROA-LOC12	Europe	ERR3276365	France local populations	France local populations	FROA	Ovis aries	11.9814
FROA-LOC13	Europe	ERR3276366	France local populations	France local populations	FROA	Ovis aries	14.8514
FROA-LOC14	Europe	ERR3276367	France local populations	France local populations	FROA	Ovis aries	12.4143
FROA-LOC15	Europe	ERR3276368	France local populations	France local populations	FROA	Ovis aries	12.7917
FROA-LOC16	Europe	ERR3276369	France local populations	France local populations	FROA	Ovis aries	17.2059
FROA-LOC17	Europe	ERR3276370	France local populations	France local populations	FROA	Ovis aries	14.6771
FROA-LOC18	Europe	ERR3276371	France local populations	France local populations	FROA	Ovis aries	13.5919
FROA-LOC19	Europe	ERR3276372	France local populations	France local populations	FROA	Ovis aries	19.8759
FROA-LOC20	Europe	ERR3276373	France local populations	France local populations	FROA	Ovis aries	17.0079
FROA-LOC21	Europe	ERR3276374	France local populations	France local populations	FROA	Ovis aries	14.9833
FROA-LOC22	Europe	ERR3276375	France local populations	France local populations	FROA	Ovis aries	14.8857
FROA-LOC23	Europe	ERR3276376	France local populations	France local populations	FROA	Ovis aries	15.3487
FROA-LOC24	Europe	ERR3276377	France local populations	France local populations	FROA	Ovis aries	14.8176
FROA-LOC25	Europe	ERR3276378	France local populations	France local populations	FROA	Ovis aries	14.8991
FROA-LOC26	Europe	ERR3276379	France local populations	France local populations	FROA	Ovis aries	15.1533
FROA-LOC27	Europe	ERR3276380	France local populations	France local populations	FROA	Ovis aries	17.0168
FROA-LOC28	Europe	ERR3276381	France local populations	France local populations	FROA	Ovis aries	17.0818
FROA-LOC29	Europe	ERR3276382	France local populations	France local populations	FROA	Ovis aries	12.2569
DEOA-DEM01	Europe	unpublished	German merino	German merino	DEM	Ovis aries	9.8049
DEOA-DEM02	Europe	unpublished	German merino	German merino	DEM	Ovis aries	7.6756
DEOA-DEM03	Europe	unpublished	German merino	German merino	DEM	Ovis aries	7.4476
DEOA-DEM04	Europe	unpublished	German merino	German merino	DEM	Ovis aries	8.1542
DEOA-DEM05	Europe	unpublished	German merino	German merino	DEM	Ovis aries	8.0068
DEOA-DEM06	Europe	unpublished	German merino	German merino	DEM	Ovis aries	7.6341
DEOA-DEM07	Europe	unpublished	German merino	German merino	DEM	Ovis aries	8.0913
DEOA-DEM08	Europe	unpublished	German merino	German merino	DEM	Ovis aries	9.6878
DEOA-DEM09	Europe	unpublished	German merino	German merino	DEM	Ovis aries	7.5988
DEOA-DEM10	Europe	unpublished	German merino	German merino	DEM	Ovis aries	7.5847
DEOA-DEM13	Europe	unpublished	German merino	German merino	DEM	Ovis aries	9.6179
DEOA-DEM14	Europe	unpublished	German merino	German merino	DEM	Ovis aries	10.9062
DEOA-DEM15	Europe	unpublished	German merino	German merino	DEM	Ovis aries	9.5082
DEOA-DEM16	Europe	unpublished	German merino	German merino	DEM	Ovis aries	9.9506
DEOA-DEM17	Europe	unpublished	German merino	German merino	DEM	Ovis aries	10.1306
DEOA-DEM18	Europe	unpublished	German merino	German merino	DEM	Ovis aries	8.974
DEOA-DEM19	Europe	unpublished	German merino	German merino	DEM	Ovis aries	8.5826
DEOA-DEM20	Europe	unpublished	German merino	German merino	DEM	Ovis aries	8.7698
DEOA-DEM21	Europe	unpublished	German merino	German merino	DEM	Ovis aries	8.7853
DEOA-DEM22	Europe	unpublished	German merino	German merino	DEM	Ovis aries	10.5141
DEOA-DEM23	Europe	SRR501887	German merino	German merino	DEM	Ovis aries	11.9499
DEOA-DEM24	Europe	SRR501852	German merino	German merino	DEM	Ovis aries	12.9274
DEOA-DEM25	Europe	SRR501868	German merino	German merino	DEM	Ovis aries	11.9159
NLOA-GTL01	Europe	SRR11657690	Gotland	Gotland	GTL	Ovis aries	21.9658
NLOA-GTL02	Europe	SRR11657691	Gotland	Gotland	GTL	Ovis aries	22.0654
NLOA-GTL03	Europe	SRR11657692	Gotland	Gotland	GTL	Ovis aries	21.5042
NLOA-GTL04	Europe	SRR11657693	Gotland	Gotland	GTL	Ovis aries	21.383
NLOA-GTL05	Europe	SRR11657694	Gotland	Gotland	GTL	Ovis aries	21.2264
NLOA-GTL06	Europe	SRR11657695	Gotland	Gotland	GTL	Ovis aries	21.1444
NLOA-GTL07	Europe	SRR11657696	Gotland	Gotland	GTL	Ovis aries	21.4445
NLOA-GTL08	Europe	SRR11657698	Gotland	Gotland	GTL	Ovis aries	21.6668
NLOA-GTL09	Europe	SRR11657699	Gotland	Gotland	GTL	Ovis aries	21.8536
NLOA-GTL10	Europe	SRR11657700	Gotland	Gotland	GTL	Ovis aries	22.1036
AUOA-MEH05	Europe	SRR5991185	Merino_Horned	Merino_Horned	MEH	Ovis aries	11.8
AUOA-MEH06	Europe	SRR5991184	Merino_Horned	Merino_Horned	MEH	Ovis aries	14
AUOA-MEH07	Europe	SRR5991187	Merino_Horned	Merino_Horned	MEH	Ovis aries	12.8
AUOA-MEH09	Europe	SRR5991272	Merino_Horned	Merino_Horned	MEH	Ovis aries	11.6
AUOA-MEH10	Europe	SRR5991165	Merino_Horned	Merino_Horned	MEH	Ovis aries	13.2
AUOA-MEH11	Europe	SRR5991167	Merino_Horned	Merino_Horned	MEH	Ovis aries	13
AUOA-MEH12	Europe	SRR5991170	Merino_Horned	Merino_Horned	MEH	Ovis aries	11.4
AUOA-MEH13	Europe	SRR5991171	Merino_Horned	Merino_Horned	MEH	Ovis aries	11
AUOA-MEH14	Europe	SRR5991327	Merino_Horned	Merino_Horned	MEH	Ovis aries	8.2
AUOA-MEH15	Europe	SRR5991326	Merino_Horned	Merino_Horned	MEH	Ovis aries	12.8
AUOA-MEH16	Europe	SRR5991323	Merino_Horned	Merino_Horned	MEH	Ovis aries	13.8
AUOA-MEH17	Europe	SRR5991322	Merino_Horned	Merino_Horned	MEH	Ovis aries	14
AUOA-MEH18	Europe	SRR5991155	Merino_Horned	Merino_Horned	MEH	Ovis aries	8.6
AUOA-MEH19	Europe	SRR5991372	Merino_Horned	Merino_Horned	MEH	Ovis aries	13.2
AUOA-MEH20	Europe	SRR5991191	Merino_Horned	Merino_Horned	MEH	Ovis aries	10.4
AUOA-MEH21	Europe	SRR5991273	Merino_Horned	Merino_Horned	MEH	Ovis aries	11.4
AUOA-MEH22	Europe	SRR5991475	Merino_Horned	Merino_Horned	MEH	Ovis aries	10.4
AUOA-MEH23	Europe	SRR5991157	Merino_Horned	Merino_Horned	MEH	Ovis aries	10
AUOA-MEH24	Europe	SRR5991168	Merino_Horned	Merino_Horned	MEH	Ovis aries	9.4
AUOA-MEH26	Europe	SRR5991172	Merino_Horned	Merino_Horned	MEH	Ovis aries	7.2
AUOA-MEH27	Europe	SRR5991173	Merino_Horned	Merino_Horned	MEH	Ovis aries	6.6
AUOA-MEH28	Europe	SRR5991325	Merino_Horned	Merino_Horned	MEH	Ovis aries	8.2
AUOA-MEH29	Europe	SRR5991324	Merino_Horned	Merino_Horned	MEH	Ovis aries	12.4
AUOA-MEH30	Europe	SRR5991321	Merino_Horned	Merino_Horned	MEH	Ovis aries	12.8
AUOA-MEH31	Europe	SRR5991166	Merino_Horned	Merino_Horned	MEH	Ovis aries	8.2
AUOA-MEH32	Europe	SRR5991174	Merino_Horned	Merino_Horned	MEH	Ovis aries	13.8
AUOA-MEH33	Europe	SRR5991330	Merino_Horned	Merino_Horned	MEH	Ovis aries	8.6
AUOA-MEH34	Europe	SRR5991156	Merino_Horned	Merino_Horned	MEH	Ovis aries	12.2
AUOA-MEH35	Europe	SRR5991158	Merino_Horned	Merino_Horned	MEH	Ovis aries	7.6
AUOA-MEH36	Europe	SRR5991229	Merino_Horned	Merino_Horned	MEH	Ovis aries	10.6
AUOA-MEH37	Europe	SRR5991248	Merino_Horned	Merino_Horned	MEH	Ovis aries	11.8
AUOA-MEH38	Europe	SRR5991249	Merino_Horned	Merino_Horned	MEH	Ovis aries	10.8
AUOA-MEH39	Europe	SRR5991256	Merino_Horned	Merino_Horned	MEH	Ovis aries	11
AUOA-MEH40	Europe	SRR5991370	Merino_Horned	Merino_Horned	MEH	Ovis aries	11.8
AUOA-MEH41	Europe	SRR5991472	Merino_Horned	Merino_Horned	MEH	Ovis aries	11
AUOA-MEH42	Europe	SRR5991190	Merino_Horned	Merino_Horned	MEH	Ovis aries	10.8
AUOA-MEH43	Europe	SRR5991363	Merino_Horned	Merino_Horned	MEH	Ovis aries	8.8
AUOA-MEH44	Europe	SRR5991188	Merino_Horned	Merino_Horned	MEH	Ovis aries	10
AUOA-MEH45	Europe	SRR5991252	Merino_Horned	Merino_Horned	MEH	Ovis aries	7.4
AUOA-MEH47	Europe	SRR5991366	Merino_Horned	Merino_Horned	MEH	Ovis aries	8
AUOA-MEH48	Europe	SRR5991250	Merino_Horned	Merino_Horned	MEH	Ovis aries	12.6
AUOA-MEH49	Europe	SRR5991195	Merino_Horned	Merino_Horned	MEH	Ovis aries	8.2
AUOA-MEH50	Europe	SRR5991255	Merino_Horned	Merino_Horned	MEH	Ovis aries	13.6
AUOA-MEH51	Europe	SRR5991247	Merino_Horned	Merino_Horned	MEH	Ovis aries	11.4
AUOA-MEH52	Europe	SRR5991160	Merino_Horned	Merino_Horned	MEH	Ovis aries	12.4
AUOA-MEH53	Europe	SRR5991365	Merino_Horned	Merino_Horned	MEH	Ovis aries	14.4
AUOA-MEH54	Europe	SRR5991364	Merino_Horned	Merino_Horned	MEH	Ovis aries	14
AUOA-MEH55	Europe	SRR5991368	Merino_Horned	Merino_Horned	MEH	Ovis aries	12.8
AUOA-MEH56	Europe	SRR5991367	Merino_Horned	Merino_Horned	MEH	Ovis aries	9.2
AUOA-MEH57	Europe	SRR5991480	Merino_Horned	Merino_Horned	MEH	Ovis aries	10
AUOA-MEH58	Europe	SRR5991477	Merino_Horned	Merino_Horned	MEH	Ovis aries	14.2
AUOA-MEH59	Europe	SRR5991474	Merino_Horned	Merino_Horned	MEH	Ovis aries	9.2
AUOA-MEH60	Europe	SRR5991473	Merino_Horned	Merino_Horned	MEH	Ovis aries	12.2
AUOA-MEH61	Europe	SRR5991476	Merino_Horned	Merino_Horned	MEH	Ovis aries	9.2
AUOA-MEH62	Europe	SRR5991253	Merino_Horned	Merino_Horned	MEH	Ovis aries	8.4
AUOA-MEH63	Europe	SRR5991251	Merino_Horned	Merino_Horned	MEH	Ovis aries	7.6
AUOA-MEH64	Europe	SRR5991369	Merino_Horned	Merino_Horned	MEH	Ovis aries	11
AUOA-MEH65	Europe	SRR5991371	Merino_Horned	Merino_Horned	MEH	Ovis aries	10.8
AUOA-MEH66	Europe	SRR5991481	Merino_Horned	Merino_Horned	MEH	Ovis aries	10.8
AUOA-MEH67	Europe	SRR5991478	Merino_Horned	Merino_Horned	MEH	Ovis aries	11
AUOA-MEH68	Europe	SRR5991479	Merino_Horned	Merino_Horned	MEH	Ovis aries	10.6
AUOA-MEH69	Europe	SRR5991189	Merino_Horned	Merino_Horned	MEH	Ovis aries	10
AUOA-MEP07	Europe	SRR5991159	Merino_Polled	Merino_Polled	MEP	Ovis aries	14
AUOA-MEP08	Europe	SRR5991500	Merino_Polled	Merino_Polled	MEP	Ovis aries	12.4
AUOA-MEP09	Europe	SRR5991332	Merino_Polled	Merino_Polled	MEP	Ovis aries	11.6
AUOA-MEP10	Europe	SRR5991331	Merino_Polled	Merino_Polled	MEP	Ovis aries	13.4
AUOA-MEP11	Europe	SRR5991496	Merino_Polled	Merino_Polled	MEP	Ovis aries	13.8
AUOA-MEP12	Europe	SRR5991408	Merino_Polled	Merino_Polled	MEP	Ovis aries	13.2
AUOA-MEP14	Europe	SRR5991164	Merino_Polled	Merino_Polled	MEP	Ovis aries	13.4
AUOA-MEP15	Europe	SRR5991461	Merino_Polled	Merino_Polled	MEP	Ovis aries	10
AUOA-MEP16	Europe	SRR5991231	Merino_Polled	Merino_Polled	MEP	Ovis aries	11.2
AUOA-MEP17	Europe	SRR5991505	Merino_Polled	Merino_Polled	MEP	Ovis aries	11
AUOA-MEP18	Europe	SRR5991507	Merino_Polled	Merino_Polled	MEP	Ovis aries	11.4
AUOA-MEP19	Europe	SRR5991407	Merino_Polled	Merino_Polled	MEP	Ovis aries	11.4
AUOA-MEP20	Europe	SRR5991404	Merino_Polled	Merino_Polled	MEP	Ovis aries	9.4
AUOA-MEP21	Europe	SRR5991402	Merino_Polled	Merino_Polled	MEP	Ovis aries	10.6
AUOA-MEP22	Europe	SRR5991506	Merino_Polled	Merino_Polled	MEP	Ovis aries	11.8
AUOA-MEP23	Europe	SRR5991504	Merino_Polled	Merino_Polled	MEP	Ovis aries	12.8
AUOA-MEP24	Europe	SRR5991314	Merino_Polled	Merino_Polled	MEP	Ovis aries	5.8
AUOA-MEP25	Europe	SRR5991464	Merino_Polled	Merino_Polled	MEP	Ovis aries	10
AUOA-MEP26	Europe	SRR5991163	Merino_Polled	Merino_Polled	MEP	Ovis aries	14
AUOA-MEP27	Europe	SRR5991162	Merino_Polled	Merino_Polled	MEP	Ovis aries	12.6
AUOA-MEP28	Europe	SRR5991169	Merino_Polled	Merino_Polled	MEP	Ovis aries	13.8
AUOA-MEP29	Europe	SRR5991345	Merino_Polled	Merino_Polled	MEP	Ovis aries	9.2
AUOA-MEP30	Europe	SRR5991458	Merino_Polled	Merino_Polled	MEP	Ovis aries	11.8
AUOA-MEP31	Europe	SRR5991406	Merino_Polled	Merino_Polled	MEP	Ovis aries	12.4
AUOA-MEP32	Europe	SRR5991344	Merino_Polled	Merino_Polled	MEP	Ovis aries	14
AUOA-MEP33	Europe	SRR5991405	Merino_Polled	Merino_Polled	MEP	Ovis aries	8
AUOA-MEP34	Europe	SRR5991460	Merino_Polled	Merino_Polled	MEP	Ovis aries	13.2
AUOA-MEP35	Europe	SRR5991161	Merino_Polled	Merino_Polled	MEP	Ovis aries	8
AUOA-MEP36	Europe	SRR5991462	Merino_Polled	Merino_Polled	MEP	Ovis aries	10.2
AUOA-MEP37	Europe	SRR5991463	Merino_Polled	Merino_Polled	MEP	Ovis aries	14.6
AUOA-MEP38	Europe	SRR5991350	Merino_Polled	Merino_Polled	MEP	Ovis aries	13.6
AUOA-MEP39	Europe	SRR5991349	Merino_Polled	Merino_Polled	MEP	Ovis aries	14.2
AUOA-MEP40	Europe	SRR5991347	Merino_Polled	Merino_Polled	MEP	Ovis aries	11.2
AUOA-MEP41	Europe	SRR5991352	Merino_Polled	Merino_Polled	MEP	Ovis aries	14
AUOA-MEP42	Europe	SRR5991351	Merino_Polled	Merino_Polled	MEP	Ovis aries	14.4
AUOA-MEP43	Europe	SRR5991233	Merino_Polled	Merino_Polled	MEP	Ovis aries	13.8
AUOA-MEP44	Europe	SRR5991175	Merino_Polled	Merino_Polled	MEP	Ovis aries	13.8
AUOA-MEP45	Europe	SRR5991459	Merino_Polled	Merino_Polled	MEP	Ovis aries	11.4
AUOA-MEP46	Europe	SRR5991456	Merino_Polled	Merino_Polled	MEP	Ovis aries	10.8
AUOA-MEP47	Europe	SRR5991457	Merino_Polled	Merino_Polled	MEP	Ovis aries	10
AUOA-MEP48	Europe	SRR5991465	Merino_Polled	Merino_Polled	MEP	Ovis aries	11
AUOA-MEP49	Europe	SRR5991348	Merino_Polled	Merino_Polled	MEP	Ovis aries	11.8
AUOA-MEP50	Europe	SRR5991346	Merino_Polled	Merino_Polled	MEP	Ovis aries	10.4
AUOA-MEP51	Europe	SRR5991343	Merino_Polled	Merino_Polled	MEP	Ovis aries	11.6
AUOA-MEP52	Europe	SRR5991228	Merino_Polled	Merino_Polled	MEP	Ovis aries	11.2
AUOA-MEP53	Europe	SRR5991199	Merino_Polled	Merino_Polled	MEP	Ovis aries	11.8
AUOA-MEP54	Europe	SRR5991230	Merino_Polled	Merino_Polled	MEP	Ovis aries	10.2
AUOA-MEP55	Europe	SRR5991232	Merino_Polled	Merino_Polled	MEP	Ovis aries	11.6
AUOA-MEP56	Europe	SRR5991234	Merino_Polled	Merino_Polled	MEP	Ovis aries	10.6
AUOA-MEP57	Europe	SRR5991235	Merino_Polled	Merino_Polled	MEP	Ovis aries	11.2
NLOA-OUE01	Europe	SRR11657535	Ouessant	Ouessant	OUE	Ovis aries	21.378
NLOA-OUE02	Europe	SRR11657536	Ouessant	Ouessant	OUE	Ovis aries	24.215
NLOA-OUE03	Europe	SRR11657537	Ouessant	Ouessant	OUE	Ovis aries	21.3538
NLOA-OUE04	Europe	SRR11657538	Ouessant	Ouessant	OUE	Ovis aries	21.6017
NLOA-OUE05	Europe	SRR11657539	Ouessant	Ouessant	OUE	Ovis aries	23.6138
NLOA-OUE06	Europe	SRR11657540	Ouessant	Ouessant	OUE	Ovis aries	22.1532
NLOA-OUE07	Europe	SRR11657541	Ouessant	Ouessant	OUE	Ovis aries	23.6535
NLOA-OUE08	Europe	SRR11657720	Ouessant	Ouessant	OUE	Ovis aries	22.9261
NLOA-OUE09	Europe	SRR11657721	Ouessant	Ouessant	OUE	Ovis aries	21.854
NLOA-OUE10	Europe	SRR11657722	Ouessant	Ouessant	OUE	Ovis aries	21.756
NLOA-OUE13	Europe	ERR3379010	Ouessant	Ouessant	OUE	Ovis aries	14.958
NLOA-OUE14	Europe	ERR3379011	Ouessant	Ouessant	OUE	Ovis aries	27.2292
AUOA-POD01	Europe	SRR501910	Poll Dorset	Poll Dorset	POD	Ovis aries	8.5892
AUOA-POD11	Europe	SRR5991220	Poll Dorset	Poll Dorset	POD	Ovis aries	13.6348
AUOA-POD12	Europe	SRR5991221	Poll Dorset	Poll Dorset	POD	Ovis aries	9.4797
AUOA-POD13	Europe	SRR5991222	Poll Dorset	Poll Dorset	POD	Ovis aries	6.404
AUOA-POD14	Europe	SRR5991223	Poll Dorset	Poll Dorset	POD	Ovis aries	8.4288
AUOA-POD15	Europe	SRR5991224	Poll Dorset	Poll Dorset	POD	Ovis aries	9.0897
AUOA-POD16	Europe	SRR5991225	Poll Dorset	Poll Dorset	POD	Ovis aries	13.6357
AUOA-POD17	Europe	SRR5991226	Poll Dorset	Poll Dorset	POD	Ovis aries	9.4346
AUOA-POD18	Europe	SRR5991227	Poll Dorset	Poll Dorset	POD	Ovis aries	10.7487
AUOA-POD19	Europe	SRR5991276	Poll Dorset	Poll Dorset	POD	Ovis aries	10.2206
AUOA-POD20	Europe	SRR5991277	Poll Dorset	Poll Dorset	POD	Ovis aries	10.724
AUOA-POD21	Europe	SRR5991313	Poll Dorset	Poll Dorset	POD	Ovis aries	8.4477
AUOA-POD22	Europe	SRR5991394	Poll Dorset	Poll Dorset	POD	Ovis aries	13.1716
AUOA-POD23	Europe	SRR5991395	Poll Dorset	Poll Dorset	POD	Ovis aries	16.7554
AUOA-POD24	Europe	SRR5991396	Poll Dorset	Poll Dorset	POD	Ovis aries	10.5468
AUOA-POD25	Europe	SRR5991397	Poll Dorset	Poll Dorset	POD	Ovis aries	11.6405
AUOA-POD26	Europe	SRR5991398	Poll Dorset	Poll Dorset	POD	Ovis aries	8.9971
AUOA-POD27	Europe	SRR5991399	Poll Dorset	Poll Dorset	POD	Ovis aries	8.5011
AUOA-POD28	Europe	SRR5991401	Poll Dorset	Poll Dorset	POD	Ovis aries	7.7499
AUOA-POD29	Europe	SRR5991432	Poll Dorset	Poll Dorset	POD	Ovis aries	10.2348
AUOA-POD30	Europe	SRR5991434	Poll Dorset	Poll Dorset	POD	Ovis aries	8.2134
AUOA-POD31	Europe	SRR5991435	Poll Dorset	Poll Dorset	POD	Ovis aries	11.7147
AUOA-POD32	Europe	SRR5991492	Poll Dorset	Poll Dorset	POD	Ovis aries	9.0017
AUOA-POD33	Europe	SRR5991493	Poll Dorset	Poll Dorset	POD	Ovis aries	11.5553
AUOA-POD34	Europe	SRR5991494	Poll Dorset	Poll Dorset	POD	Ovis aries	11.28
AUOA-POD36	Europe	SRR5991497	Poll Dorset	Poll Dorset	POD	Ovis aries	8.379
AUOA-POD37	Europe	SRR5991498	Poll Dorset	Poll Dorset	POD	Ovis aries	11.4676
AUOA-POD38	Europe	SRR5991499	Poll Dorset	Poll Dorset	POD	Ovis aries	8.8008
AUOA-POD39	Europe	SRR5991501	Poll Dorset	Poll Dorset	POD	Ovis aries	6.4127
AUOA-POD40	Europe	SRR5991502	Poll Dorset	Poll Dorset	POD	Ovis aries	8.323
AUOA-POD41	Europe	SRR13065157	Poll Dorset	Poll Dorset	POD	Ovis aries	5.80006
AUOA-POD42	Europe	SRR13065156	Poll Dorset	Poll Dorset	POD	Ovis aries	5.38
AUOA-POD43	Europe	SRR13065155	Poll Dorset	Poll Dorset	POD	Ovis aries	5.05
AUOA-POD46	Europe	SRR13065152	Poll Dorset	Poll Dorset	POD	Ovis aries	8.5135
AUOA-POD47	Europe	SRR13065151	Poll Dorset	Poll Dorset	POD	Ovis aries	7.25569
AUOA-POD48	Europe	SRR13065150	Poll Dorset	Poll Dorset	POD	Ovis aries	5.45
AUOA-POD49	Europe	SRR13065148	Poll Dorset	Poll Dorset	POD	Ovis aries	7.65608
AUOA-POD50	Europe	SRR13065147	Poll Dorset	Poll Dorset	POD	Ovis aries	5.76
AUOA-POD51	Europe	SRR13065146	Poll Dorset	Poll Dorset	POD	Ovis aries	5.51
AUOA-POD53	Europe	SRR13065144	Poll Dorset	Poll Dorset	POD	Ovis aries	7.7379
AUOA-POD56	Europe	SRR8561012	Poll Dorset	Poll Dorset	POD	Ovis aries	5.55545
AUOA-POD57	Europe	SRR8561019	Poll Dorset	Poll Dorset	POD	Ovis aries	6.09489
AUOA-POD58	Europe	SRR8767001	Poll Dorset	Poll Dorset	POD	Ovis aries	40.04
ENOA-RMN01	Europe	SRR12396925	Romney	Romney	ROM	Ovis aries	22.6689
ENOA-RMN02	Europe	SRR12396992	Romney	Romney	ROM	Ovis aries	17.8423
ENOA-RMN08	Europe	SRR19144905	Romney	Romney	ROM	Ovis aries	8.60549
ENOA-RMN09	Europe	SRR19144942	Romney	Romney	ROM	Ovis aries	8.48805
ENOA-RMN10	Europe	SRR19144956	Romney	Romney	ROM	Ovis aries	13.7025
ENOA-RMN11	Europe	SRR19144861	Romney	Romney	ROM	Ovis aries	12.3223
ENOA-RMN12	Europe	SRR19144959	Romney	Romney	ROM	Ovis aries	12.6367
ENOA-RMN13	Europe	SRR19144961	Romney	Romney	ROM	Ovis aries	12.7949
ENOA-RMN14	Europe	SRR19144849	Romney	Romney	ROM	Ovis aries	11.93
ENOA-RMN15	Europe	SRR19144820	Romney	Romney	ROM	Ovis aries	10.39
ENOA-RMN16	Europe	SRR19144856	Romney	Romney	ROM	Ovis aries	5.73
ENOA-RMN17	Europe	SRR19144913	Romney	Romney	ROM	Ovis aries	11.77
ENOA-RMN18	Europe	SRR19144869	Romney	Romney	ROM	Ovis aries	10.32
ENOA-RMN19	Europe	SRR19144756	Romney	Romney	ROM	Ovis aries	5.89
ENOA-RMN20	Europe	SRR19144939	Romney	Romney	ROM	Ovis aries	8.54
ENOA-RMN23	Europe	SRR19144887	Romney	Romney	ROM	Ovis aries	16.4
ENOA-RMN24	Europe	SRR19144793	Romney	Romney	ROM	Ovis aries	10.12
ENOA-RMN25	Europe	SRR19144875	Romney	Romney	ROM	Ovis aries	6.5
ENOA-RMN26	Europe	SRR19144964	Romney	Romney	ROM	Ovis aries	5.74
ENOA-RMN27	Europe	SRR19144774	Romney	Romney	ROM	Ovis aries	7.06
ENOA-RMN28	Europe	SRR19144761	Romney	Romney	ROM	Ovis aries	9.53
ENOA-RMN29	Europe	SRR19144935	Romney	Romney	ROM	Ovis aries	5.64
ENOA-RMN30	Europe	SRR19144948	Romney	Romney	ROM	Ovis aries	6.7
ENOA-RMN32	Europe	SRR19144790	Romney	Romney	ROM	Ovis aries	5.45
ENOA-RMN33	Europe	SRR19144837	Romney	Romney	ROM	Ovis aries	5.26
ENOA-RMN34	Europe	SRR19144824	Romney	Romney	ROM	Ovis aries	8.26
ENOA-RMN35	Europe	SRR19144936	Romney	Romney	ROM	Ovis aries	9.11
ENOA-RMN36	Europe	SRR19144808	Romney	Romney	ROM	Ovis aries	5.47
ENOA-RMN37	Europe	SRR19144763	Romney	Romney	ROM	Ovis aries	8.64
ENOA-RMN38	Europe	SRR19144943	Romney	Romney	ROM	Ovis aries	9.88
ENOA-RMN40	Europe	SRR19144796	Romney	Romney	ROM	Ovis aries	5.66
ENOA-RMN41	Europe	SRR19144762	Romney	Romney	ROM	Ovis aries	9.17
ENOA-RMN42	Europe	SRR19144851	Romney	Romney	ROM	Ovis aries	11.42
ENOA-RMN43	Europe	SRR19144829	Romney	Romney	ROM	Ovis aries	16.08
ENOA-RMN44	Europe	SRR19144894	Romney	Romney	ROM	Ovis aries	9.78
ENOA-RMN45	Europe	SRR19144866	Romney	Romney	ROM	Ovis aries	9.37
ENOA-RMN46	Europe	SRR19144931	Romney	Romney	ROM	Ovis aries	5.34
ENOA-RMN47	Europe	SRR19144831	Romney	Romney	ROM	Ovis aries	8.32
ENOA-RMN48	Europe	SRR19144945	Romney	Romney	ROM	Ovis aries	8.94
ENOA-RMN49	Europe	SRR19144885	Romney	Romney	ROM	Ovis aries	8.56
ENOA-RMN50	Europe	SRR19144914	Romney	Romney	ROM	Ovis aries	8.59
ENOA-RMN51	Europe	SRR19144949	Romney	Romney	ROM	Ovis aries	9.17
ENOA-RMN52	Europe	SRR19144818	Romney	Romney	ROM	Ovis aries	8.42
ENOA-RMN53	Europe	SRR19144904	Romney	Romney	ROM	Ovis aries	10.42
ENOA-RMN54	Europe	SRR19144879	Romney	Romney	ROM	Ovis aries	5.41
ENOA-RMN55	Europe	SRR19144813	Romney	Romney	ROM	Ovis aries	24.55
ENOA-RMN56	Europe	SRR11638337	Romney	Romney	ROM	Ovis aries	26.2601
ENOA-RMN57	Europe	SRR11638347	Romney	Romney	ROM	Ovis aries	22.387
ENOA-RMN58	Europe	SRR11638346	Romney	Romney	ROM	Ovis aries	21.9442
ENOA-RMN59	Europe	SRR11638345	Romney	Romney	ROM	Ovis aries	28.402
ENOA-RMN60	Europe	SRR11638344	Romney	Romney	ROM	Ovis aries	19.2193
ENOA-RMN61	Europe	SRR11638343	Romney	Romney	ROM	Ovis aries	27.3168
ENOA-RMN62	Europe	SRR17839586	Romney	Romney	ROM	Ovis aries	6.9
GBOA-ROM01	Europe	SRR501859	Romney	Romney	ROM	Ovis aries	12.7506
romney	Europe	SRR17155254	Romney	Romney	ROM	Ovis aries	24.2031
RUOA-BAD01	Europe	SRR12396916	Russia	Russia	RUS	Ovis aries	19.1973
RUOA-BAD02	Europe	SRR12396917	Russia	Russia	RUS	Ovis aries	18.4528
RUOA-BAD03	Europe	SRR12396918	Russia	Russia	RUS	Ovis aries	21.4166
RUOA-CAU01	Europe	SRR12396897	Russia	Russia	RUS	Ovis aries	16.2141
RUOA-DME01	Europe	SRR12396896	Russia	Russia	RUS	Ovis aries	18.5091
RUOA-KBS01	Europe	SRR12396892	Russia	Russia	RUS	Ovis aries	16.9728
RUOA-KBS02	Europe	SRR12396893	Russia	Russia	RUS	Ovis aries	16.1421
RUOA-KBS03	Europe	SRR12396894	Russia	Russia	RUS	Ovis aries	16.7058
RUOA-IMP01	Europe	SRR12396984	Russia	Russia	RUS	Ovis aries	17.7371
RUOA-IMP02	Europe	SRR12396985	Russia	Russia	RUS	Ovis aries	19.0716
RUOA-IMP03	Europe	SRR12396986	Russia	Russia	RUS	Ovis aries	18.1869
NLOA-SOG01	Europe	SRR11657701	Solognote	Solognote	SOG	Ovis aries	21.8151
NLOA-SOG02	Europe	SRR11657702	Solognote	Solognote	SOG	Ovis aries	24.7445
NLOA-SOG03	Europe	SRR11657703	Solognote	Solognote	SOG	Ovis aries	24.5638
NLOA-SOG04	Europe	SRR11657704	Solognote	Solognote	SOG	Ovis aries	21.9017
NLOA-SOG05	Europe	SRR11657705	Solognote	Solognote	SOG	Ovis aries	21.5839
NLOA-SOG06	Europe	SRR11657706	Solognote	Solognote	SOG	Ovis aries	21.8813
NLOA-SOG07	Europe	SRR11657707	Solognote	Solognote	SOG	Ovis aries	22.667
NLOA-SOG08	Europe	SRR11657709	Solognote	Solognote	SOG	Ovis aries	24.1173
NLOA-SOG09	Europe	SRR11657710	Solognote	Solognote	SOG	Ovis aries	22.199
NLOA-SOG10	Europe	SRR11657711	Solognote	Solognote	SOG	Ovis aries	21.6453
CNOA-SFK01	Europe	SRR11657648	Suffolk	Suffolk	SFK	Ovis aries	23.4187
CNOA-SFK02	Europe	SRR11657649	Suffolk	Suffolk	SFK	Ovis aries	24.1794
CNOA-SFK03	Europe	SRR11657650	Suffolk	Suffolk	SFK	Ovis aries	23.59
CNOA-SFK04	Europe	SRR11657651	Suffolk	Suffolk	SFK	Ovis aries	24.0351
CNOA-SFK05	Europe	SRR11657652	Suffolk	Suffolk	SFK	Ovis aries	29.3626
CNOA-SFK06	Europe	SRR11657653	Suffolk	Suffolk	SFK	Ovis aries	25.7215
CNOA-SFK07	Europe	SRR11657654	Suffolk	Suffolk	SFK	Ovis aries	24.2514
CNOA-SFK08	Europe	SRR11657655	Suffolk	Suffolk	SFK	Ovis aries	28.8571
CNOA-SFK09	Europe	SRR11657656	Suffolk	Suffolk	SFK	Ovis aries	25.1252
CNOA-SFK10	Europe	SRR11657657	Suffolk	Suffolk	SFK	Ovis aries	23.7723
CNOA-SFK11	Europe	SRR17165101	Suffolk	Suffolk	SFK	Ovis aries	14.83
CNOA-SFK12	Europe	SRR14934358	Suffolk	Suffolk	SFK	Ovis aries	9.72
CNOA-SFK13	Europe	SRR14934357	Suffolk	Suffolk	SFK	Ovis aries	8.29
CNOA-SFK21	Europe	SRR17839575	Suffolk	Suffolk	SFK	Ovis aries	7.33
SFK9	Europe	SRR17165101	Suffolk	Suffolk	SFK	Ovis aries	23.2619
AUOA-WSF01	Europe	SRR5991196	SUFFOLK WHITE	SUFFOLK WHITE	WSF	Ovis aries	7.6575
AUOA-WSF02	Europe	SRR5991292	SUFFOLK WHITE	SUFFOLK WHITE	WSF	Ovis aries	13.1086
AUOA-WSF04	Europe	SRR5991294	SUFFOLK WHITE	SUFFOLK WHITE	WSF	Ovis aries	11.6383
AUOA-WSF05	Europe	SRR5991295	SUFFOLK WHITE	SUFFOLK WHITE	WSF	Ovis aries	10.2565
AUOA-WSF06	Europe	SRR5991296	SUFFOLK WHITE	SUFFOLK WHITE	WSF	Ovis aries	5.3405
AUOA-WSF07	Europe	SRR5991297	SUFFOLK WHITE	SUFFOLK WHITE	WSF	Ovis aries	18.0838
AUOA-WSF08	Europe	SRR5991298	SUFFOLK WHITE	SUFFOLK WHITE	WSF	Ovis aries	15.2484
AUOA-WSF09	Europe	SRR5991299	SUFFOLK WHITE	SUFFOLK WHITE	WSF	Ovis aries	17.2349
AUOA-WSF10	Europe	SRR5991300	SUFFOLK WHITE	SUFFOLK WHITE	WSF	Ovis aries	10.6825
AUOA-WSF11	Europe	SRR5991301	SUFFOLK WHITE	SUFFOLK WHITE	WSF	Ovis aries	18.7078
AUOA-WSF12	Europe	SRR5991302	SUFFOLK WHITE	SUFFOLK WHITE	WSF	Ovis aries	11.4104
AUOA-WSF13	Europe	SRR5991433	SUFFOLK WHITE	SUFFOLK WHITE	WSF	Ovis aries	11.1705
AUOA-TEX01	Europe	SRR5991197	Texel	Texel	TEX	Ovis aries	10.3342
AUOA-TEX02	Europe	SRR5991198	Texel	Texel	TEX	Ovis aries	7.4216
AUOA-TEX03	Europe	SRR14934356	Texel	Texel	TEX	Ovis aries	6
AUOA-TEX04	Europe	SRR14934355	Texel	Texel	TEX	Ovis aries	11.57
AUOA-TEX05	Europe	SRR19144828	Texel	Texel	TEX	Ovis aries	12.71
AUOA-TEX06	Europe	SRR19144927	Texel	Texel	TEX	Ovis aries	32.6
AUOA-TEX07	Europe	SRR19144888	Texel	Texel	TEX	Ovis aries	10.43
AUOA-TEX08	Europe	SRR19144932	Texel	Texel	TEX	Ovis aries	9.31
AUOA-TEX09	Europe	SRR19144838	Texel	Texel	TEX	Ovis aries	11.8
AUOA-TEX10	Europe	SRR19144753	Texel	Texel	TEX	Ovis aries	11.53
AUOA-TEX11	Europe	SRR19144771	Texel	Texel	TEX	Ovis aries	13.6
AUOA-TEX12	Europe	SRR19144853	Texel	Texel	TEX	Ovis aries	11.8
AUOA-TEX13	Europe	SRR19144892	Texel	Texel	TEX	Ovis aries	6.6
AUOA-TEX22	Europe	ERR493951	Texel	Texel	TEX	Ovis aries	9.6
AUOA-TEX25	Europe	ERR9616774	Texel	Texel	TEX	Ovis aries	9
AUOA-TEX26	Europe	ERR9616785	Texel	Texel	TEX	Ovis aries	9.4
AUOA-TEX27	Europe	ERR9616783	Texel	Texel	TEX	Ovis aries	10.6
AUOA-TEX28	Europe	ERR9616784	Texel	Texel	TEX	Ovis aries	10.6
AUOA-TEX29	Europe	ERR1419207	Texel	Texel	TEX	Ovis aries	6.77
AUOA-TEX32	Europe	SRR8560956	Texel	Texel	TEX	Ovis aries	5.72
AUOA-TEX34	Europe	SRR8561018	Texel	Texel	TEX	Ovis aries	5.23
CNOA-TEX01	Europe	unpublished	Texel	Texel	TEX	Ovis aries	43.0949
CNOA-TEX02	Europe	unpublished	Texel	Texel	TEX	Ovis aries	35.3273
CNOA-TEX03	Europe	unpublished	Texel	Texel	TEX	Ovis aries	15.2664
NLOA-TEX01	Europe	SRR501901	Texel	Texel	TEX	Ovis aries	12.3529
NLOA-TEX10	Europe	SRR12396988	Texel	Texel	TEX	Ovis aries	19.2138
NLOA-TEX11	Europe	SRR12396989	Texel	Texel	TEX	Ovis aries	19.5866
NLOA-TEX12	Europe	SRR12396990	Texel	Texel	TEX	Ovis aries	17.2743
Tex2	Europe	SRR16998307	Texel	Texel	TEX	Ovis aries	22.9842
RUOA-TVS02	Europe	SRR12419673	Tuva	Tuva	TVS	Ovis aries	18.14
RUOA-TVS03	Europe	SRR12419672	Tuva	Tuva	TVS	Ovis aries	14.73
RUOA-TVS04	Europe	SRR12419671	Tuva	Tuva	TVS	Ovis aries	17.98
RUOA-TVS05	Europe	SRR12419669	Tuva	Tuva	TVS	Ovis aries	19.26
RUOA-TVS06	Europe	SRR12419668	Tuva	Tuva	TVS	Ovis aries	19.38
RUOA-TVS07	Europe	SRR12419667	Tuva	Tuva	TVS	Ovis aries	19.07
RUOA-TVS08	Europe	SRR12419666	Tuva	Tuva	TVS	Ovis aries	19.07
RUOA-TVS09	Europe	SRR12419665	Tuva	Tuva	TVS	Ovis aries	19.03
RUOA-TVS10	Europe	SRR12419664	Tuva	Tuva	TVS	Ovis aries	16.69
RUOA-TVS11	Europe	SRR12419663	Tuva	Tuva	TVS	Ovis aries	16
RUOA-TVS12	Europe	SRR12419662	Tuva	Tuva	TVS	Ovis aries	13.81
RUOA-TVS13	Europe	SRR12419658	Tuva	Tuva	TVS	Ovis aries	15.43
RUOA-TVS14	Europe	SRR12419653	Tuva	Tuva	TVS	Ovis aries	16.11
RUOA-TVS15	Europe	SRR12419652	Tuva	Tuva	TVS	Ovis aries	13.53
RUOA-TVS16	Europe	SRR12419651	Tuva	Tuva	TVS	Ovis aries	17.88
RUOA-TVS17	Europe	SRR12419650	Tuva	Tuva	TVS	Ovis aries	14.99
RUOA-TVS18	Europe	SRR12419649	Tuva	Tuva	TVS	Ovis aries	17.06
RUOA-TVS19	Europe	SRR12419647	Tuva	Tuva	TVS	Ovis aries	17.49
GBOA-BAW01	Europe	SRR12235028	United Kingdom	United Kingdom	UNK	Ovis aries	18.9857
GBOA-BEU01	Europe	SRR12235031	United Kingdom	United Kingdom	UNK	Ovis aries	7.72622
GBOA-BWM01	Europe	SRR12235032	United Kingdom	United Kingdom	UNK	Ovis aries	14.6222
GBOA-CAM01	Europe	ERR1419201	United Kingdom	United Kingdom	UNK	Ovis aries	12.7478
GBOA-CHE01	Europe	SRR19144847	United Kingdom	United Kingdom	UNK	Ovis aries	12.0646
GBOA-CHV02	Europe	SRR501906	United Kingdom	United Kingdom	UNK	Ovis aries	10.5677
GBOA-CFE01	Europe	SRR12235038	United Kingdom	United Kingdom	UNK	Ovis aries	16.0915
GBOA-DWM01	Europe	SRR501876	United Kingdom	United Kingdom	UNK	Ovis aries	11.4307
GBOA-HIR01	Europe	SRR12235033	United Kingdom	United Kingdom	UNK	Ovis aries	14.22
GBOA-KEH01	Europe	SRR12235037	United Kingdom	United Kingdom	UNK	Ovis aries	13.9
GBOA-LWF01	Europe	SRR12235034	United Kingdom	United Kingdom	UNK	Ovis aries	10.83
GBOA-LIN01	Europe	SRR12235035	United Kingdom	United Kingdom	UNK	Ovis aries	8.17
GBOA-SWM01	Europe	SRR12235030	United Kingdom	United Kingdom	UNK	Ovis aries	16.57
GBOA-TWM01	Europe	SRR501882	United Kingdom	United Kingdom	UNK	Ovis aries	10.7543
GBOA-WHS01	Europe	SRR501881	United Kingdom	United Kingdom	UNK	Ovis aries	12.5128
ETOA-ADN01	Africa	SRR8766857	Adane	Adane	AND	Ovis aries	39.3478
ETOA-ADN02	Africa	SRR8766858	Adane	Adane	AND	Ovis aries	47.0195
ETOA-ADN03	Africa	SRR8766859	Adane	Adane	AND	Ovis aries	34.5522
ETOA-ADN04	Africa	SRR8766880	Adane	Adane	AND	Ovis aries	37.1373
ETOA-ADN05	Africa	SRR8766881	Adane	Adane	AND	Ovis aries	38.6457
ETOA-ADN06	Africa	SRR8766882	Adane	Adane	AND	Ovis aries	46.1783
ETOA-ADN07	Africa	SRR8766883	Adane	Adane	AND	Ovis aries	41.2284
ETOA-ADN08	Africa	SRR8766884	Adane	Adane	AND	Ovis aries	38.1764
ETOA-ADN09	Africa	SRR8766885	Adane	Adane	AND	Ovis aries	38.7596
ETOA-ADN10	Africa	SRR8766886	Adane	Adane	AND	Ovis aries	35.8022
ETOA-BNG01	Africa	SRR8766831	Bonga	Bonga	BNG	Ovis aries	49.1211
ETOA-BNG02	Africa	SRR8766832	Bonga	Bonga	BNG	Ovis aries	36.591
ETOA-BNG03	Africa	SRR8766991	Bonga	Bonga	BNG	Ovis aries	35.0702
ETOA-BNG04	Africa	SRR8767008	Bonga	Bonga	BNG	Ovis aries	29.1176
ETOA-BNG05	Africa	SRR8767010	Bonga	Bonga	BNG	Ovis aries	15.1375
ETOA-BNG06	Africa	SRR8767011	Bonga	Bonga	BNG	Ovis aries	33.8939
ETOA-BNG07	Africa	SRR8767012	Bonga	Bonga	BNG	Ovis aries	30.3311
ETOA-BNG08	Africa	SRR8767013	Bonga	Bonga	BNG	Ovis aries	12.761
ETOA-BNG09	Africa	SRR8767014	Bonga	Bonga	BNG	Ovis aries	23.0102
ETOA-BNG10	Africa	SRR8767015	Bonga	Bonga	BNG	Ovis aries	34.6465
ETOA-BOG01	Africa	SRR11657620	Bonga	Bonga	BNG	Ovis aries	18.2938
CMOA-CAM01	Africa	SRR8766889	Cameroon	Cameroon	CAM	Ovis aries	14.9383
CMOA-CAM02	Africa	SRR8766890	Cameroon	Cameroon	CAM	Ovis aries	15.2119
CMOA-CAM03	Africa	SRR8766891	Cameroon	Cameroon	CAM	Ovis aries	15.1972
CMOA-CAM04	Africa	SRR8766892	Cameroon	Cameroon	CAM	Ovis aries	15.5804
CMOA-CAM05	Africa	SRR8766893	Cameroon	Cameroon	CAM	Ovis aries	18.9103
CMOA-CAM06	Africa	SRR8766894	Cameroon	Cameroon	CAM	Ovis aries	17.8666
CMOA-CAM07	Africa	SRR8766895	Cameroon	Cameroon	CAM	Ovis aries	19.0642
CMOA-CAM08	Africa	SRR8766896	Cameroon	Cameroon	CAM	Ovis aries	15.7479
CMOA-CAM09	Africa	SRR8766907	Cameroon	Cameroon	CAM	Ovis aries	20.7835
CMOA-CAM10	Africa	SRR8766908	Cameroon	Cameroon	CAM	Ovis aries	16.2022
CMOA-CAM11	Africa	SRR8766909	Cameroon	Cameroon	CAM	Ovis aries	17.4357
CMOA-CAM12	Africa	SRR8766910	Cameroon	Cameroon	CAM	Ovis aries	16.8631
CMOA-CAM13	Africa	SRR8766911	Cameroon	Cameroon	CAM	Ovis aries	13.9286
CMOA-CAM14	Africa	SRR8766912	Cameroon	Cameroon	CAM	Ovis aries	14.4443
CMOA-CAM15	Africa	SRR8766913	Cameroon	Cameroon	CAM	Ovis aries	18.1935
CMOA-CAM16	Africa	SRR8766914	Cameroon	Cameroon	CAM	Ovis aries	17.4336
CMOA-CAM17	Africa	SRR8766915	Cameroon	Cameroon	CAM	Ovis aries	17.0683
CMOA-CAM18	Africa	SRR8766916	Cameroon	Cameroon	CAM	Ovis aries	18.6594
CMOA-CAM19	Africa	SRR8766917	Cameroon	Cameroon	CAM	Ovis aries	21.7361
CMOA-CAM20	Africa	SRR8766918	Cameroon	Cameroon	CAM	Ovis aries	21.0184
CMOA-CAM21	Africa	SRR8766919	Cameroon	Cameroon	CAM	Ovis aries	15.2163
CMOA-CAM22	Africa	SRR8766921	Cameroon	Cameroon	CAM	Ovis aries	18.3886
CMOA-CAM23	Africa	SRR8766922	Cameroon	Cameroon	CAM	Ovis aries	14.6073
CMOA-CAM24	Africa	SRR8766923	Cameroon	Cameroon	CAM	Ovis aries	18.5728
CMOA-CAM25	Africa	SRR8766924	Cameroon	Cameroon	CAM	Ovis aries	22.9537
CMOA-CAM26	Africa	SRR8766925	Cameroon	Cameroon	CAM	Ovis aries	16.8545
CMOA-CAM27	Africa	SRR8766926	Cameroon	Cameroon	CAM	Ovis aries	13.3164
CMOA-CAM28	Africa	SRR8766937	Cameroon	Cameroon	CAM	Ovis aries	19.6993
CMOA-CAM29	Africa	SRR8766938	Cameroon	Cameroon	CAM	Ovis aries	16.8686
CMOA-CAM30	Africa	SRR8766939	Cameroon	Cameroon	CAM	Ovis aries	16.7167
CMOA-CAM31	Africa	SRR8766940	Cameroon	Cameroon	CAM	Ovis aries	18.0856
CMOA-CAM32	Africa	SRR8766941	Cameroon	Cameroon	CAM	Ovis aries	17.0905
CMOA-CAM33	Africa	SRR8766942	Cameroon	Cameroon	CAM	Ovis aries	15.836
CMOA-CAM34	Africa	SRR8766943	Cameroon	Cameroon	CAM	Ovis aries	18.9522
CMOA-CAM35	Africa	SRR8766944	Cameroon	Cameroon	CAM	Ovis aries	18.1341
CMOA-CAM36	Africa	SRR8766946	Cameroon	Cameroon	CAM	Ovis aries	15.0571
CMOA-CAM37	Africa	SRR8766947	Cameroon	Cameroon	CAM	Ovis aries	18.8196
CMOA-CAM38	Africa	SRR8766971	Cameroon	Cameroon	CAM	Ovis aries	18.9487
CMOA-CAM39	Africa	SRR8766972	Cameroon	Cameroon	CAM	Ovis aries	14.4897
CMOA-CAM40	Africa	SRR8766973	Cameroon	Cameroon	CAM	Ovis aries	18.8436
CMOA-CAM41	Africa	SRR8766974	Cameroon	Cameroon	CAM	Ovis aries	18.9158
CMOA-CAM42	Africa	SRR8766975	Cameroon	Cameroon	CAM	Ovis aries	15.9953
CMOA-CAM43	Africa	SRR8766976	Cameroon	Cameroon	CAM	Ovis aries	16.8338
CMOA-CAM44	Africa	SRR8766978	Cameroon	Cameroon	CAM	Ovis aries	20.0086
CMOA-CAM45	Africa	SRR8766979	Cameroon	Cameroon	CAM	Ovis aries	17.4223
CMOA-CAM46	Africa	SRR8766980	Cameroon	Cameroon	CAM	Ovis aries	17.7636
CMOA-CAM47	Africa	SRR8766920	Cameroon	Cameroon	CAM	Ovis aries	15.4566
CMOA-CAM48	Africa	SRR8766977	Cameroon	Cameroon	CAM	Ovis aries	19.0106
MAOA-DMN01	Africa	ERR277070	D'man	D'man	DMN	Ovis aries	14.3764
MAOA-DMN02	Africa	ERR283428	D'man	D'man	DMN	Ovis aries	13.4541
MAOA-DMN03	Africa	ERR232486	D'man	D'man	DMN	Ovis aries	13.4
MAOA-DMN04	Africa	ERR232489	D'man	D'man	DMN	Ovis aries	13.6
MAOA-DMN05	Africa	ERR234306	D'man	D'man	DMN	Ovis aries	12.09
MAOA-DMN06	Africa	ERR277066	D'man	D'man	DMN	Ovis aries	12
MAOA-DMN07	Africa	ERR277067	D'man	D'man	DMN	Ovis aries	14
MAOA-DMN08	Africa	ERR277069	D'man	D'man	DMN	Ovis aries	14.8
MAOA-DMN09	Africa	ERR277071	D'man	D'man	DMN	Ovis aries	13
MAOA-DMN10	Africa	ERR277072	D'man	D'man	DMN	Ovis aries	14.4
MAOA-DMN11	Africa	ERR283423	D'man	D'man	DMN	Ovis aries	14.8
MAOA-DMN12	Africa	ERR283427	D'man	D'man	DMN	Ovis aries	14.2
MAOA-DMN13	Africa	ERR283429	D'man	D'man	DMN	Ovis aries	15
MAOA-DMN14	Africa	ERR299278	D'man	D'man	DMN	Ovis aries	12.8
MAOA-DMN15	Africa	ERR318760	D'man	D'man	DMN	Ovis aries	13.8
MAOA-DMN16	Africa	ERR318762	D'man	D'man	DMN	Ovis aries	12.6
MAOA-DMN17	Africa	ERR318766	D'man	D'man	DMN	Ovis aries	13.6
MAOA-DMN18	Africa	ERR318773	D'man	D'man	DMN	Ovis aries	13.8
MAOA-DMN19	Africa	ERR318774	D'man	D'man	DMN	Ovis aries	14.2
MAOA-DMN20	Africa	ERR318897	D'man	D'man	DMN	Ovis aries	13.4
MAOA-DMN21	Africa	ERR318899	D'man	D'man	DMN	Ovis aries	13.4
MAOA-DMN22	Africa	ERR318900	D'man	D'man	DMN	Ovis aries	13.6
MAOA-DMN23	Africa	ERR318901	D'man	D'man	DMN	Ovis aries	13
MAOA-DMN24	Africa	ERR318903	D'man	D'man	DMN	Ovis aries	8.2
MAOA-DMN25	Africa	ERR318904	D'man	D'man	DMN	Ovis aries	14
MAOA-DMN26	Africa	ERR318905	D'man	D'man	DMN	Ovis aries	12.2
MAOA-DMN27	Africa	ERR318916	D'man	D'man	DMN	Ovis aries	13.2
MAOA-DMN28	Africa	ERR318917	D'man	D'man	DMN	Ovis aries	13.6
MAOA-DMN29	Africa	ERR332586	D'man	D'man	DMN	Ovis aries	13
MAOA-DMN30	Africa	ERR345983	D'man	D'man	DMN	Ovis aries	14.2
AOOA-AWD01	Africa	unpublished	Dorper	Dorper	DOP	Ovis aries	9.8702
AOOA-AWD02	Africa	SRR501892	Dorper	Dorper	DOP	Ovis aries	11.7713
AOOA-AWD03	Africa	SRR501891	Dorper	Dorper	DOP	Ovis aries	12.1665
BD01	Africa	SRR23234602	Dorper	Dorper	DOP	Ovis aries	10
BD02	Africa	SRR23234601	Dorper	Dorper	DOP	Ovis aries	10
BD03	Africa	SRR23234600	Dorper	Dorper	DOP	Ovis aries	10
BD04	Africa	SRR23234599	Dorper	Dorper	DOP	Ovis aries	10
BD05	Africa	SRR23234598	Dorper	Dorper	DOP	Ovis aries	10
BD06	Africa	SRR23234610	Dorper	Dorper	DOP	Ovis aries	10
BD07	Africa	SRR23234609	Dorper	Dorper	DOP	Ovis aries	10
BD08	Africa	SRR23234608	Dorper	Dorper	DOP	Ovis aries	10
BD09	Africa	SRR23234607	Dorper	Dorper	DOP	Ovis aries	10
BD10	Africa	SRR23234606	Dorper	Dorper	DOP	Ovis aries	10
CNOA-CND01	Africa	SRR11657523	Dorper	Dorper	DOP	Ovis aries	22.0843
CNOA-CND02	Africa	SRR11657524	Dorper	Dorper	DOP	Ovis aries	21.7002
CNOA-CND03	Africa	SRR11657525	Dorper	Dorper	DOP	Ovis aries	22.606
CNOA-CND04	Africa	SRR11657526	Dorper	Dorper	DOP	Ovis aries	21.4565
CNOA-CND05	Africa	SRR11657527	Dorper	Dorper	DOP	Ovis aries	22.3441
CNOA-CND06	Africa	SRR11657528	Dorper	Dorper	DOP	Ovis aries	21.828
CNOA-CND07	Africa	SRR11657611	Dorper	Dorper	DOP	Ovis aries	20.9384
CNOA-CND08	Africa	SRR11657612	Dorper	Dorper	DOP	Ovis aries	21.2093
CNOA-CND09	Africa	SRR11657613	Dorper	Dorper	DOP	Ovis aries	22.59
CNOA-CND10	Africa	SRR11657614	Dorper	Dorper	DOP	Ovis aries	21.0219
CNOA-CND11	Africa	SRR14226335	Dorper	Dorper	DOP	Ovis aries	64.3002
CNOA-CND17	Africa	ERR3379012	Dorper	Dorper	DOP	Ovis aries	11.4
CNOA-CND18	Africa	ERR3379013	Dorper	Dorper	DOP	Ovis aries	12.8
CNOA-CND19	Africa	ERR3891244	Dorper	Dorper	DOP	Ovis aries	12.6
CNOA-CND20	Africa	ERR3891245	Dorper	Dorper	DOP	Ovis aries	24.3974
CNOA-CND21	Africa	ERR3891246	Dorper	Dorper	DOP	Ovis aries	24.5914
CNOA-CND22	Africa	ERR3891247	Dorper	Dorper	DOP	Ovis aries	27.05
CNOA-CND23	Africa	ERR3891248	Dorper	Dorper	DOP	Ovis aries	18.8326
CNOA-CND24	Africa	ERR3891249	Dorper	Dorper	DOP	Ovis aries	24.8403
CNOA-CND25	Africa	ERR4298710	Dorper	Dorper	DOP	Ovis aries	21.447
CNOA-CND26	Africa	ERR4298711	Dorper	Dorper	DOP	Ovis aries	23.3943
CNOA-CND27	Africa	SRR17839564	Dorper	Dorper	DOP	Ovis aries	7.27
WD01	Africa	SRR23234612	Dorper	Dorper	DOP	Ovis aries	10
WD02	Africa	SRR23234611	Dorper	Dorper	DOP	Ovis aries	10
WD03	Africa	SRR23234605	Dorper	Dorper	DOP	Ovis aries	10
WD04	Africa	SRR23234604	Dorper	Dorper	DOP	Ovis aries	10
WD05	Africa	SRR23234603	Dorper	Dorper	DOP	Ovis aries	10
Wdu2	Africa	SRR17188173	Dorper	Dorper	DOP	Ovis aries	24.5488
ETOA-DYG01	Africa	SRR8766927	Doyogena	Doyogena	DYG	Ovis aries	33.5468
ETOA-DYG02	Africa	SRR8766928	Doyogena	Doyogena	DYG	Ovis aries	37.6633
ETOA-DYG03	Africa	SRR8766929	Doyogena	Doyogena	DYG	Ovis aries	38.5051
ETOA-DYG04	Africa	SRR8766930	Doyogena	Doyogena	DYG	Ovis aries	31.9274
ETOA-DYG05	Africa	SRR8766931	Doyogena	Doyogena	DYG	Ovis aries	34.8064
ETOA-DYG06	Africa	SRR8766932	Doyogena	Doyogena	DYG	Ovis aries	11.147
ETOA-DYG07	Africa	SRR8766933	Doyogena	Doyogena	DYG	Ovis aries	29.8847
ETOA-DYG08	Africa	SRR8766934	Doyogena	Doyogena	DYG	Ovis aries	37.3776
ETOA-DYG09	Africa	SRR8766936	Doyogena	Doyogena	DYG	Ovis aries	41.2588
ETOA-DYG10	Africa	SRR8766898	Doyogena	Doyogena	DYG	Ovis aries	27.0452
ETOA-GFR01	Africa	SRR8766945	Ethiopia	Ethiopia	ETH	Ovis aries	36.3324
ETOA-GFR02	Africa	SRR8766962	Ethiopia	Ethiopia	ETH	Ovis aries	37.2587
ETOA-GFR03	Africa	SRR8766969	Ethiopia	Ethiopia	ETH	Ovis aries	34.4232
ETOA-GFR04	Africa	SRR8766970	Ethiopia	Ethiopia	ETH	Ovis aries	27.9922
ETOA-GFR05	Africa	SRR8766992	Ethiopia	Ethiopia	ETH	Ovis aries	36.9837
ETOA-GFR06	Africa	SRR8766993	Ethiopia	Ethiopia	ETH	Ovis aries	32.4415
ETOA-GFR07	Africa	SRR8766994	Ethiopia	Ethiopia	ETH	Ovis aries	33.9956
ETOA-GFR08	Africa	SRR8766995	Ethiopia	Ethiopia	ETH	Ovis aries	32.9205
ETOA-GFR09	Africa	SRR8766996	Ethiopia	Ethiopia	ETH	Ovis aries	38.3599
ETOA-GFR10	Africa	SRR8766997	Ethiopia	Ethiopia	ETH	Ovis aries	39.5673
ETOA-SMG01	Africa	SRR8767002	Ethiopia	Ethiopia	ETH	Ovis aries	38.2415
ETOA-SMG02	Africa	SRR8767007	Ethiopia	Ethiopia	ETH	Ovis aries	38.1723
ETOA-GSS01	Africa	SRR8766958	Gesses	Gesses	GSS	Ovis aries	48.3608
ETOA-GSS02	Africa	SRR8766959	Gesses	Gesses	GSS	Ovis aries	49.2019
ETOA-GSS03	Africa	SRR8766960	Gesses	Gesses	GSS	Ovis aries	51.7743
ETOA-GSS04	Africa	SRR8766961	Gesses	Gesses	GSS	Ovis aries	44.5984
ETOA-GSS05	Africa	SRR8766963	Gesses	Gesses	GSS	Ovis aries	36.4296
ETOA-GSS06	Africa	SRR8766964	Gesses	Gesses	GSS	Ovis aries	31.1135
ETOA-GSS07	Africa	SRR8766965	Gesses	Gesses	GSS	Ovis aries	37.435
ETOA-GSS08	Africa	SRR8766966	Gesses	Gesses	GSS	Ovis aries	40.9132
ETOA-GSS09	Africa	SRR8766967	Gesses	Gesses	GSS	Ovis aries	34.6851
ETOA-GSS10	Africa	SRR8766989	Gesses	Gesses	GSS	Ovis aries	38.2074
SUDA-HAM01	Africa	SRR19753196	Hammari	Hammari	HAM	Ovis aries	9.51104
SUDA-HAM02	Africa	SRR19753197	Hammari	Hammari	HAM	Ovis aries	10.5892
SUDA-HAM03	Africa	SRR19753198	Hammari	Hammari	HAM	Ovis aries	8.067
SUDA-HAM04	Africa	SRR19753199	Hammari	Hammari	HAM	Ovis aries	10.9975
SUDA-HAM05	Africa	SRR19753200	Hammari	Hammari	HAM	Ovis aries	12.0154
SUDA-HAM06	Africa	SRR19753201	Hammari	Hammari	HAM	Ovis aries	9.88748
SUDA-HAM07	Africa	SRR19753202	Hammari	Hammari	HAM	Ovis aries	12.7162
SUDA-HAM08	Africa	SRR19753203	Hammari	Hammari	HAM	Ovis aries	10.0523
SUDA-HAM09	Africa	SRR19753214	Hammari	Hammari	HAM	Ovis aries	10.5874
SUDA-HAM10	Africa	SRR19753215	Hammari	Hammari	HAM	Ovis aries	10.9403
SUDA-KAB01	Africa	SRR19753204	Kabashi	Kabashi	KAB	Ovis aries	12.0877
SUDA-KAB02	Africa	SRR19753205	Kabashi	Kabashi	KAB	Ovis aries	11.0084
SUDA-KAB03	Africa	SRR19753206	Kabashi	Kabashi	KAB	Ovis aries	11.5984
SUDA-KAB04	Africa	SRR19753207	Kabashi	Kabashi	KAB	Ovis aries	10.9387
SUDA-KAB05	Africa	SRR19753208	Kabashi	Kabashi	KAB	Ovis aries	12.9255
SUDA-KAB06	Africa	SRR19753209	Kabashi	Kabashi	KAB	Ovis aries	11.5673
SUDA-KAB07	Africa	SRR19753210	Kabashi	Kabashi	KAB	Ovis aries	10.57
SUDA-KAB08	Africa	SRR19753211	Kabashi	Kabashi	KAB	Ovis aries	9.67213
SUDA-KAB09	Africa	SRR19753212	Kabashi	Kabashi	KAB	Ovis aries	10.5987
SUDA-KAB10	Africa	SRR19753213	Kabashi	Kabashi	KAB	Ovis aries	11.186
ETOA-KEF01	Africa	SRR8766840	Kefis	Kefis	KEF	Ovis aries	33.0037
ETOA-KEF02	Africa	SRR8766841	Kefis	Kefis	KEF	Ovis aries	30.6696
ETOA-KEF03	Africa	SRR8766842	Kefis	Kefis	KEF	Ovis aries	35.8823
ETOA-KEF04	Africa	SRR8766843	Kefis	Kefis	KEF	Ovis aries	33.2684
ETOA-KEF05	Africa	SRR8766844	Kefis	Kefis	KEF	Ovis aries	51.3415
ETOA-KEF06	Africa	SRR8766846	Kefis	Kefis	KEF	Ovis aries	23.7863
ETOA-KEF07	Africa	SRR8766847	Kefis	Kefis	KEF	Ovis aries	36.4
ETOA-KEF08	Africa	SRR8766848	Kefis	Kefis	KEF	Ovis aries	49.951
ETOA-KEF09	Africa	SRR8766849	Kefis	Kefis	KEF	Ovis aries	36.2335
ETOA-KEF10	Africa	SRR8766876	Kefis	Kefis	KEF	Ovis aries	33.0037
ETOA-KEF11	Africa	SRR8766877	Kefis	Kefis	KEF	Ovis aries	34.9227
ETOA-KEF12	Africa	SRR8767006	Kefis	Kefis	KEF	Ovis aries	36.6556
ETOA-KEF13	Africa	SRR8766845	Kefis	Kefis	KEF	Ovis aries	50.632
ETOA-KDO01	Africa	SRR8766957	Kido	Kido	KDO	Ovis aries	44.8985
ETOA-KDO02	Africa	SRR8766981	Kido	Kido	KDO	Ovis aries	37.3418
ETOA-KDO03	Africa	SRR8766982	Kido	Kido	KDO	Ovis aries	39.8465
ETOA-KDO04	Africa	SRR8766983	Kido	Kido	KDO	Ovis aries	36.2887
ETOA-KDO05	Africa	SRR8766984	Kido	Kido	KDO	Ovis aries	36.2256
ETOA-KDO06	Africa	SRR8766986	Kido	Kido	KDO	Ovis aries	35.7541
ETOA-KDO07	Africa	SRR8766987	Kido	Kido	KDO	Ovis aries	37.0252
ETOA-KDO08	Africa	SRR8766988	Kido	Kido	KDO	Ovis aries	47.5208
ETOA-KDO09	Africa	SRR8766990	Kido	Kido	KDO	Ovis aries	39.2777
ETOA-KDO10	Africa	SRR8766985	Kido	Kido	KDO	Ovis aries	38.481
LYOA-BRB01	Africa	SRR8766860	Libya	Libya	LBY	Ovis aries	31.0702
LYOA-BRB02	Africa	SRR8766861	Libya	Libya	LBY	Ovis aries	29.9152
LYOA-BRB03	Africa	SRR8766862	Libya	Libya	LBY	Ovis aries	36.1106
LYOA-BRB04	Africa	SRR8766863	Libya	Libya	LBY	Ovis aries	39.6535
LYOA-BRB05	Africa	SRR8766864	Libya	Libya	LBY	Ovis aries	32.9794
LYOA-BRB06	Africa	SRR8766865	Libya	Libya	LBY	Ovis aries	37.7113
LYOA-BRB07	Africa	SRR8766866	Libya	Libya	LBY	Ovis aries	37.1383
LYOA-BRB08	Africa	SRR8766867	Libya	Libya	LBY	Ovis aries	30.353
LYOA-BRB09	Africa	SRR8766868	Libya	Libya	LBY	Ovis aries	39.0347
LYOA-BRB10	Africa	SRR8766869	Libya	Libya	LBY	Ovis aries	35.4579
LYOA-BRB11	Africa	SRR8766887	Libya	Libya	LBY	Ovis aries	29.8599
LYOA-BRB12	Africa	SRR8766888	Libya	Libya	LBY	Ovis aries	31.5075
ETOA-LYA01	Africa	SRR8766935	Loya	Loya	LYA	Ovis aries	34.2993
ETOA-LYA02	Africa	SRR8766948	Loya	Loya	LYA	Ovis aries	38.228
ETOA-LYA03	Africa	SRR8766949	Loya	Loya	LYA	Ovis aries	34.991
ETOA-LYA04	Africa	SRR8766950	Loya	Loya	LYA	Ovis aries	36.0338
ETOA-LYA05	Africa	SRR8766951	Loya	Loya	LYA	Ovis aries	51.243
ETOA-LYA06	Africa	SRR8766953	Loya	Loya	LYA	Ovis aries	50.607
ETOA-LYA07	Africa	SRR8766954	Loya	Loya	LYA	Ovis aries	50.5218
ETOA-LYA08	Africa	SRR8766955	Loya	Loya	LYA	Ovis aries	50.259
ETOA-LYA09	Africa	SRR8766956	Loya	Loya	LYA	Ovis aries	45.9844
ETOA-LYA10	Africa	SRR8766952	Loya	Loya	LYA	Ovis aries	48.7035
ETOA-MEN01	Africa	SRR8766897	Menz	Menz	MEN	Ovis aries	37.266
ETOA-MEN02	Africa	SRR8766899	Menz	Menz	MEN	Ovis aries	36.8507
ETOA-MEN03	Africa	SRR8766900	Menz	Menz	MEN	Ovis aries	33.8423
ETOA-MEN04	Africa	SRR8766901	Menz	Menz	MEN	Ovis aries	35.589
ETOA-MEN05	Africa	SRR8766902	Menz	Menz	MEN	Ovis aries	29.4156
ETOA-MEN06	Africa	SRR8766903	Menz	Menz	MEN	Ovis aries	32.8649
ETOA-MEN07	Africa	SRR8766904	Menz	Menz	MEN	Ovis aries	34.2451
ETOA-MEN08	Africa	SRR8766905	Menz	Menz	MEN	Ovis aries	28.8069
ETOA-MEN09	Africa	SRR8766906	Menz	Menz	MEN	Ovis aries	28.0053
ETOA-MEN10	Africa	SRR8767009	Menz	Menz	MEN	Ovis aries	34.1327
MAOA-LOC01	Africa	ERR232488	Morocco local populations	Morocco local populations	MAOA	Ovis aries	12.536
MAOA-LOC02	Africa	ERR232490	Morocco local populations	Morocco local populations	MAOA	Ovis aries	13.5669
MAOA-LOC03	Africa	ERR263657	Morocco local populations	Morocco local populations	MAOA	Ovis aries	13.4325
MAOA-LOC04	Africa	ERR277073	Morocco local populations	Morocco local populations	MAOA	Ovis aries	13.3304
MAOA-LOC05	Africa	ERR277075	Morocco local populations	Morocco local populations	MAOA	Ovis aries	15.4218
MAOA-LOC06	Africa	ERR283420	Morocco local populations	Morocco local populations	MAOA	Ovis aries	13.7538
MAOA-LOC07	Africa	ERR283425	Morocco local populations	Morocco local populations	MAOA	Ovis aries	13.684
MAOA-LOC08	Africa	ERR296823	Morocco local populations	Morocco local populations	MAOA	Ovis aries	14.5324
MAOA-LOC09	Africa	ERR299455	Morocco local populations	Morocco local populations	MAOA	Ovis aries	12.3955
MAOA-LOC10	Africa	ERR299461	Morocco local populations	Morocco local populations	MAOA	Ovis aries	12.442
MAOA-LOC11	Africa	ERR266274	Morocco local populations	Morocco local populations	MAOA	Ovis aries	13.44
MAOA-LOC12	Africa	ERR266275	Morocco local populations	Morocco local populations	MAOA	Ovis aries	12.75
MAOA-LOC13	Africa	ERR266276	Morocco local populations	Morocco local populations	MAOA	Ovis aries	15.7393
MAOA-LOC14	Africa	ERR266277	Morocco local populations	Morocco local populations	MAOA	Ovis aries	13.6
MAOA-LOC15	Africa	ERR277074	Morocco local populations	Morocco local populations	MAOA	Ovis aries	11.72
MAOA-LOC16	Africa	ERR283421	Morocco local populations	Morocco local populations	MAOA	Ovis aries	11.65
MAOA-LOC17	Africa	ERR283422	Morocco local populations	Morocco local populations	MAOA	Ovis aries	14.1974
MAOA-LOC18	Africa	ERR283424	Morocco local populations	Morocco local populations	MAOA	Ovis aries	12.55
MAOA-LOC19	Africa	ERR283426	Morocco local populations	Morocco local populations	MAOA	Ovis aries	12.4
MAOA-LOC20	Africa	ERR299277	Morocco local populations	Morocco local populations	MAOA	Ovis aries	11.31
MAOA-LOC21	Africa	ERR299279	Morocco local populations	Morocco local populations	MAOA	Ovis aries	11.8178
MAOA-LOC22	Africa	ERR299287	Morocco local populations	Morocco local populations	MAOA	Ovis aries	10.53
MAOA-LOC23	Africa	ERR299290	Morocco local populations	Morocco local populations	MAOA	Ovis aries	12.0213
MAOA-LOC24	Africa	ERR299291	Morocco local populations	Morocco local populations	MAOA	Ovis aries	13.9039
MAOA-LOC25	Africa	ERR299292	Morocco local populations	Morocco local populations	MAOA	Ovis aries	11.77
MAOA-LOC26	Africa	ERR299446	Morocco local populations	Morocco local populations	MAOA	Ovis aries	11.15
MAOA-LOC27	Africa	ERR299447	Morocco local populations	Morocco local populations	MAOA	Ovis aries	10.54
MAOA-LOC28	Africa	ERR299448	Morocco local populations	Morocco local populations	MAOA	Ovis aries	11.083
MAOA-LOC29	Africa	ERR299451	Morocco local populations	Morocco local populations	MAOA	Ovis aries	10.7
MAOA-LOC30	Africa	ERR299452	Morocco local populations	Morocco local populations	MAOA	Ovis aries	15.2754
MAOA-LOC31	Africa	ERR299453	Morocco local populations	Morocco local populations	MAOA	Ovis aries	10.37
MAOA-LOC32	Africa	ERR299457	Morocco local populations	Morocco local populations	MAOA	Ovis aries	10.99
MAOA-LOC33	Africa	ERR299459	Morocco local populations	Morocco local populations	MAOA	Ovis aries	10.432
MAOA-LOC34	Africa	ERR299463	Morocco local populations	Morocco local populations	MAOA	Ovis aries	11.81
MAOA-LOC35	Africa	ERR299464	Morocco local populations	Morocco local populations	MAOA	Ovis aries	11.5
MAOA-LOC36	Africa	ERR313214	Morocco local populations	Morocco local populations	MAOA	Ovis aries	11.81
MAOA-LOC37	Africa	ERR318763	Morocco local populations	Morocco local populations	MAOA	Ovis aries	11.57
MAOA-LOC38	Africa	ERR318765	Morocco local populations	Morocco local populations	MAOA	Ovis aries	11.19
MAOA-LOC39	Africa	ERR318767	Morocco local populations	Morocco local populations	MAOA	Ovis aries	10.93
MAOA-LOC40	Africa	ERR318769	Morocco local populations	Morocco local populations	MAOA	Ovis aries	11.38
MAOA-LOC41	Africa	ERR318771	Morocco local populations	Morocco local populations	MAOA	Ovis aries	10.83
MAOA-LOC42	Africa	ERR318772	Morocco local populations	Morocco local populations	MAOA	Ovis aries	10.72
MAOA-LOC43	Africa	ERR318778	Morocco local populations	Morocco local populations	MAOA	Ovis aries	11.55
MAOA-LOC44	Africa	ERR318779	Morocco local populations	Morocco local populations	MAOA	Ovis aries	11.58
MAOA-LOC45	Africa	ERR318908	Morocco local populations	Morocco local populations	MAOA	Ovis aries	13.02
MAOA-LOC46	Africa	ERR318910	Morocco local populations	Morocco local populations	MAOA	Ovis aries	11.95
MAOA-LOC47	Africa	ERR318911	Morocco local populations	Morocco local populations	MAOA	Ovis aries	13.72
MAOA-LOC48	Africa	ERR318912	Morocco local populations	Morocco local populations	MAOA	Ovis aries	10.12
MAOA-LOC49	Africa	ERR318913	Morocco local populations	Morocco local populations	MAOA	Ovis aries	13.6
MAOA-LOC50	Africa	ERR318915	Morocco local populations	Morocco local populations	MAOA	Ovis aries	12.53
MAOA-LOC51	Africa	ERR318918	Morocco local populations	Morocco local populations	MAOA	Ovis aries	10.99
MAOA-LOC52	Africa	ERR319021	Morocco local populations	Morocco local populations	MAOA	Ovis aries	10.9542
MAOA-LOC53	Africa	ERR319022	Morocco local populations	Morocco local populations	MAOA	Ovis aries	12.16
MAOA-LOC54	Africa	ERR319023	Morocco local populations	Morocco local populations	MAOA	Ovis aries	12.11
MAOA-LOC55	Africa	ERR319024	Morocco local populations	Morocco local populations	MAOA	Ovis aries	11.07
MAOA-LOC56	Africa	ERR319025	Morocco local populations	Morocco local populations	MAOA	Ovis aries	11.48
MAOA-LOC57	Africa	ERR319027	Morocco local populations	Morocco local populations	MAOA	Ovis aries	12.28
MAOA-LOC58	Africa	ERR319028	Morocco local populations	Morocco local populations	MAOA	Ovis aries	11.27
MAOA-LOC59	Africa	ERR319029	Morocco local populations	Morocco local populations	MAOA	Ovis aries	11.41
MAOA-LOC60	Africa	ERR319030	Morocco local populations	Morocco local populations	MAOA	Ovis aries	11.28
MAOA-LOC61	Africa	ERR319031	Morocco local populations	Morocco local populations	MAOA	Ovis aries	12.08
MAOA-LOC62	Africa	ERR319032	Morocco local populations	Morocco local populations	MAOA	Ovis aries	11.14
MAOA-LOC63	Africa	ERR319033	Morocco local populations	Morocco local populations	MAOA	Ovis aries	11.69
MAOA-LOC64	Africa	ERR319034	Morocco local populations	Morocco local populations	MAOA	Ovis aries	12.22
MAOA-LOC65	Africa	ERR319035	Morocco local populations	Morocco local populations	MAOA	Ovis aries	12.04
MAOA-LOC66	Africa	ERR319036	Morocco local populations	Morocco local populations	MAOA	Ovis aries	11.63
MAOA-LOC67	Africa	ERR319039	Morocco local populations	Morocco local populations	MAOA	Ovis aries	10.88
MAOA-LOC68	Africa	ERR319041	Morocco local populations	Morocco local populations	MAOA	Ovis aries	11.22
MAOA-LOC69	Africa	ERR319043	Morocco local populations	Morocco local populations	MAOA	Ovis aries	12.9356
MAOA-LOC70	Africa	ERR332572	Morocco local populations	Morocco local populations	MAOA	Ovis aries	14.3888
MAOA-LOC71	Africa	ERR229475	Morocco local populations	Morocco local populations	MAOA	Ovis aries	13.9198
MAOA-LOC72	Africa	ERR234311	Morocco local populations	Morocco local populations	MAOA	Ovis aries	11.4296
MAOA-SAD01	Africa	ERR234307	Sardi	Sardi	SAD	Ovis aries	14.3334
MAOA-SAD02	Africa	ERR266271	Sardi	Sardi	SAD	Ovis aries	12.8678
MAOA-SAD03	Africa	ERR229470	Sardi	Sardi	SAD	Ovis aries	13.12
MAOA-SAD04	Africa	ERR234314	Sardi	Sardi	SAD	Ovis aries	13.15
MAOA-SAD05	Africa	ERR234320	Sardi	Sardi	SAD	Ovis aries	12.45
MAOA-SAD06	Africa	ERR246138	Sardi	Sardi	SAD	Ovis aries	12.1
MAOA-SAD07	Africa	ERR266269	Sardi	Sardi	SAD	Ovis aries	11.89
MAOA-SAD08	Africa	ERR266270	Sardi	Sardi	SAD	Ovis aries	13.5
MAOA-SAD09	Africa	ERR266272	Sardi	Sardi	SAD	Ovis aries	15.5902
MAOA-SAD10	Africa	ERR266278	Sardi	Sardi	SAD	Ovis aries	14.7324
MAOA-SAD11	Africa	ERR299289	Sardi	Sardi	SAD	Ovis aries	15.1495
MAOA-SAD12	Africa	ERR299293	Sardi	Sardi	SAD	Ovis aries	13.4608
MAOA-SAD13	Africa	ERR299454	Sardi	Sardi	SAD	Ovis aries	12.2576
MAOA-SAD14	Africa	ERR299458	Sardi	Sardi	SAD	Ovis aries	13.5634
MAOA-SAD15	Africa	ERR313205	Sardi	Sardi	SAD	Ovis aries	12.1157
MAOA-SAD16	Africa	ERR313208	Sardi	Sardi	SAD	Ovis aries	13.3639
MAOA-SAD17	Africa	ERR318775	Sardi	Sardi	SAD	Ovis aries	13.5123
MAOA-SAD18	Africa	ERR318776	Sardi	Sardi	SAD	Ovis aries	12.5741
MAOA-SAD19	Africa	ERR318780	Sardi	Sardi	SAD	Ovis aries	12.5459
[truncated: 411 more rows]

## Sheet: Table S2
Table S2 SNP frequency in 75 sheep breeds or populations.
Chromosome	Position	Regions	Mutation types	Ref	Alt
X	54284258	exon	non	A	G
X	54284540	exon	non	C	T
X	54284550	exon	non	C	T
X	54284551	exon	stopgain	C	T
X	54284552	exon	stopgain	C	T
X	54284557	exon	syn	C	T
X	54284559	exon	non	C	T
X	54284560	exon	syn	C	T
X	54284562	exon	non	C	T
X	54284567	exon	non	C	T
X	54284861	intron	-	C	T
X	54285129	intron	-	G	A
X	54286137	intron	-	G	A
X	54286863	intron	-	G	A
X	54286871	intron	-	G	A
X	54286877	intron	-	G	A
X	54286878	intron	-	G	A
X	54286885	intron	-	G	A
X	54286889	intron	-	G	A
X	54286893	intron	-	G	A
X	54286894	intron	-	G	A
X	54286895	intron	-	G	A
X	54286898	intron	-	G	A
X	54286908	intron	-	G	A
X	54286911	intron	-	G	A
X	54286917	intron	-	G	A
X	54286921	intron	-	G	A
X	54286926	intron	-	G	A
X	54286929	intron	-	G	A
X	54286935	intron	-	G	A
X	54286936	intron	-	G	A
X	54286946	intron	-	G	A
X	54286951	intron	-	G	A
X	54286959	intron	-	G	A
X	54286965	intron	-	G	A
X	54287004	intron	-	G	A
X	54287020	intron	-	G	A
X	54287034	intron	-	G	A
X	54287039	intron	-	G	A
X	54287052	intron	-	G	A
X	54287109	intron	-	G	A
X	54287112	intron	-	G	A
X	54287113	intron	-	G	A
X	54287127	intron	-	G	A
X	54287132	intron	-	G	A
X	54287136	intron	-	G	A
X	54287138	intron	-	G	A
X	54287151	intron	-	G	A
X	54287168	intron	-	G	A
X	54287170	intron	-	G	A
X	54287172	intron	-	G	A
X	54287193	intron	-	T	C
X	54287859	intron	-	G	A
X	54287865	intron	-	C	A
X	54287880	intron	-	G	A
X	54287886	intron	-	G	A
X	54287900	intron	-	G	A
X	54287906	intron	-	G	A
X	54287912	intron	-	G	A
X	54287915	intron	-	G	A
X	54287924	intron	-	G	A
X	54287929	intron	-	G	A
X	54287934	intron	-	G	A
X	54287956	intron	-	G	A
X	54287961	intron	-	G	A
X	54287976	intron	-	G	A
X	54287983	intron	-	G	A
X	54288057	intron	-	A	G
X	54288262	intron	-	G	A
X	54288266	intron	-	G	A
X	54288280	intron	-	G	A
X	54288289	intron	-	G	A
X	54288306	intron	-	G	A
X	54288311	intron	-	G	A
X	54288315	intron	-	G	A
X	54288316	intron	-	G	A
X	54288324	intron	-	G	A
X	54288326	intron	-	T	C
X	54288338	intron	-	G	A
X	54288340	intron	-	G	A
X	54288341	intron	-	G	A
X	54288464	intron	-	G	A
X	54288493	intron	-	G	A
X	54288508	intron	-	G	A
X	54288511	intron	-	G	A
X	54288518	intron	-	G	A
X	54288544	intron	-	G	A
X	54288546	intron	-	G	A
X	54288550	intron	-	G	A
X	54288551	intron	-	G	A
X	54288553	intron	-	G	A
X	54288564	intron	-	G	A
X	54288568	intron	-	G	A
X	54288573	intron	-	G	A
X	54288576	intron	-	G	A
X	54288580	intron	-	G	A
X	54288585	intron	-	G	A
X	54288588	intron	-	G	A
X	54288671	intron	-	G	A
X	54288762	intron	-	G	A
X	54288829	intron	-	T	C
X	54289021	intron	-	C	T
X	54289073	intron	-	G	T
X	54289457	intron	-	G	A
X	54289464	intron	-	G	A
X	54289487	intron	-	G	A
X	54289488	intron	-	G	A
X	54289493	intron	-	G	A
X	54289501	intron	-	G	A
X	54289502	intron	-	G	A
X	54289506	intron	-	G	A
X	54289511	intron	-	G	A
X	54289514	intron	-	G	A
X	54289516	intron	-	G	A
X	54289530	intron	-	G	A
X	54289531	intron	-	G	A
X	54289548	intron	-	G	A
X	54289556	intron	-	G	A
X	54289557	intron	-	G	A
X	54289559	intron	-	G	A
X	54289561	intron	-	G	A
X	54289563	intron	-	G	A
X	54289567	intron	-	G	A
X	54289573	intron	-	G	A
X	54289575	intron	-	C	T
X	54289582	intron	-	G	A
X	54289585	intron	-	G	A
X	54289615	intron	-	G	A
X	54289624	intron	-	G	A
X	54289633	intron	-	G	A
X	54289662	intron	-	G	A
X	54289671	intron	-	G	A
X	54289673	intron	-	G	A
X	54289845	intron	-	G	A
X	54289877	intron	-	C	T
X	54289879	intron	-	T	C
X	54289970	intron	-	G	A
X	54289980	intron	-	G	A
X	54289984	intron	-	G	A

## Sheet: Table S3
Table S3 Association analysis between g.54284258A>G locus of BMP15 gene and lambing number of Australian white sheep
Traits	Observed values (Mean ± SE )			P values
	AA	AG	GG
1st Litter Size	1.24±0.04	1.35±0.03	1.36±0.05	0.85
	（n=169）	（n=269）	（n=138）
2nd Litter Size	1.31±0.04	1.40±0.04	1.43±0.05	0.281
	（n=143）	（n=210）	（n=108）
3rd Litter Size	1.29±0.05	1.44±0.04	1.46±0.06	0.067
	（n=92）	（n=144）	（n=80）
4th Litter Size	1.55±0.08	1.54±0.07	1.40±0.07	0.41
	（n=44）	（n=71）	（n=50）
5th Litter Size	1.36±0.09	1.62±0.10	1.50±0.13	0.197
	（n=28）	（n=37）	（n=26）
